# Supplementary material for: Integrating high resolution drone imagery and forest inventory to distinguish canopy and understory trees and quantify their contributions to forest structure and dynamics
Source: PLoS One. 2020 Dec 10;15(12):e0243079. doi: 10.1371/journal.pone.0243079 (PMC7728260; doi:10.1371/journal.pone.0243079)
Supplement: S1 File — (ZIP) [file pone.0243079.s006.zip]

Archive with 5 entries (5 files):
- Subplots_TransectNS.dbf
- Subplots_TransectNS.prj
- Subplots_TransectNS.qpj
- Subplots_TransectNS.shp
- Subplots_TransectNS.shx
