# Supplementary material for: Integrating high resolution drone imagery and forest inventory to distinguish canopy and understory trees and quantify their contributions to forest structure and dynamics
Source: PLoS One. 2020 Dec 10;15(12):e0243079. doi: 10.1371/journal.pone.0243079 (PMC7728260; doi:10.1371/journal.pone.0243079)
Supplement: S1 File — (ZIP) [file pone.0243079.s006.zip › Subplots_TransectNS.prj]

PROJCS["WGS_1984_UTM_Zone_20S",GEOGCS["GCS_WGS_1984",DATUM["D_WGS_1984",SPHEROID["WGS_1984",6378137,298.257223563]],PRIMEM["Greenwich",0],UNIT["Degree",0.017453292519943295]],PROJECTION["Transverse_Mercator"],PARAMETER["latitude_of_origin",0],PARAMETER["central_meridian",-63],PARAMETER["scale_factor",0.9996],PARAMETER["false_easting",500000],PARAMETER["false_northing",10000000],UNIT["Meter",1]]
