# Supplementary material for: Integrating high resolution drone imagery and forest inventory to distinguish canopy and understory trees and quantify their contributions to forest structure and dynamics
Source: PLoS One. 2020 Dec 10;15(12):e0243079. doi: 10.1371/journal.pone.0243079 (PMC7728260; doi:10.1371/journal.pone.0243079)
Supplement: S2 File — (CSV) [file pone.0243079.s007.csv]

	SUBPLOT	M	TAG	SPECIE	DBH96	DBH00	DBH02	DBH04	DBH06	DBH08	DBH10	DBH11	DBH13	DBH15	OBS	IDPOLIG	CHECK	OBSPOLIG	TYPE	PERIMETER	AREA	EXP
0	1	20	2	PIAOZINHO	34.2	35	35.5	35.5	36	36.7	37.5	37.5	37.3	37.7		533	j 1		INV	21.47769851	22.63701041	1
2	1	20	4	MATA MATA AMARELO	10.5	10.5	10.5	11	11.2	11.6	10.9	10.9	11	10.9	Broto	530			INV	17.623915	7.145094455	1
4	1	20	6	ARABA ROXO	29.5	30	30.7	31.5	32	33.4	33.8	34	36.3	36		527			INV	18.92588938	16.28473529	1
5	1	20	7	MATA MATA AMARELO	19.4	19.6	19.8	20.2	21	22	22.8	22.8	23.4	23.2		525			INV	14.54613531	13.32491001	1
9	1	20	11	CASTANHA VERMELHA	11	11.1	11.1	11.1	11.2	11.2	12.5	13.8	16.7	18.5		531			INV	12.34164118	8.434446555	1
10	1	20	12	PIAOZINHO	43	43.7	44.5	44.7	45.7	48.1	47.4	48.1	48.9	49.7		528			INV	23.9458797	12.46585505	1
11	1	20	13	MANDIOQUEIRA LISA	47.2	47.2	48.8	49.7	52	53.4	53.5	54.4	55.2	56.9	h=3.60 Sem placa	532			INV	68.76112209	172.834429	1
12	1	20	14	FALSA CUPIUBA	12	12.6	13.4	13.7	14.2	15.5	15.5	15.5	15.5	16								0
13	1	20	15	ABIURANA FEDORENTA	29.5	29.5	29.5	29.8	30	30.7	30.7	30.7	30.8	31.1	h=2.85/ verificar?							0
14	1	20	16	PIAOZINHO	26.1	26.1	26.2	26.2	26.5	28	27.4	27.6	29.5	28.2		522			INV	28.2064695	35.45890918	1
15	1	20	17	FALSA CUPIUBA	15	15.6	16.3	16.5	17.3	18.1	18.4	18.9	19.5	20.6		526			INV	11.70149738	5.663776799	1
17	1	20	19	ARACA BRAVO	11.8	11.8	11.8	11.8	12.2	13.1	14.1	14.8	16.1	17.3		519			INV	17.48271923	14.89642612	1
18	1	20	20	MACUCU CHIADOR	13.1	13.1	13.2	13.4	13.5	14.3	14.7	15.1	15.8	16.2		524			INV	17.52357651	19.24578523	1
19	1	20	21	PIAOZINHO	26.9	27	27.2	27.3	27.7	28.1	28.3	28.3	29.5	28	Broto	521			INV	19.49889063	9.194644754	1
20	1	20	22	TAQUARI VERMELHO	11.8	11.8	11.8	12	12.3	12.9	13	13.4	13	13.5								0
21	1	20	23	MATA MATA AMARELO	12.6	12.7	13.5	14	15	15.6	16.1	16.8	18.5	16.5								0
22	1	20	24	ABIURANA	32.2	32.2	32.2	32.5	33.3	35.5	35.4	35.4	36.4	36	h=1.90	520			INV	42.94415648	62.07182996	1
23	1	20	25	ABIURANA ROXA	13.2	13.8	13.9	14.1	14.8	15.5	16.2	16.2	16.8	17.5		517			INV	7.667243244	3.665591354	1
24	1	20	11G	RIPEIRO VERMELHO								11.5	11.5	11.9								0
25	1	20	12B	MATA MATA AMARELO			10.1	10.5	10.9	11.9	12.3	12.6	13	13	h=1.4							0
26	1	20	12D	PEPINO DA MATA					10.1	10.4	10.5	10.7	10.8	10.9								0
27	1	20	14G	UCUUBA PUNA								10.7	11.1	11.5								0
28	1	20	1E	MATA MATA AMARELO	16	17.2	17.6	18.5	19.2	20	20.6	20.9	22.1	23								0
29	1	20	20H	TAQUARI VERMELHO									11.3	10.2								0
30	1	20	22I	ABIURANA										10.5		518	j 22, 49F, 49H		INV	20.71150451	18.13604343	1
31	1	20	25H	PIAOZINHO									10.5	11								0
32	1	20	4E	BREU VERMELHO						10.5	12	12.5	13.8	14.3		529			INV	5.420905944	1.919923345	1
33	1	20	4F	PAU DE TUCANO							10.8	10.9	11.1	11.2	ca�da							0
34	1	20	7H	BREU VERMELHO									11	12								0
35	1	20	7I	FAVA AMARELA										10.5		523			INV	8.967539544	3.685744656	1
39	2	40	29	ARABA ROXO	57	57	57.6	58	58.1	58.5	58.5	58.5	59.5	58		511			INV	25.96480196	33.5478242	1
40	2	40	30	MATA MATA AMARELO	16	16.2	16.6	17	17.8	17.9	18.2	18.4	18.5	18.5								0
41	2	40	31	ABIURANA	24.5	24.5	24.8	24.8	25	24.8	25.2	25.4	25	25.5		501			INV	12.30846146	7.652101095	1
42	2	40	32	BREU MANGA	29.5	29.6	29.6	30	31	31.1	31	31.1	32.8	31.8		500			INV	23.45008688	29.1260196	1
43	2	40	33	CARAIPE	26.4	27	27.5	28.2	28.7	29.6	29.9	29.9	30.3	31		499			INV	33.91071243	52.626123	1
44	2	40	34	INHARE	15.8	15.9	15.9	16	16.6	18.6	17.2	17.5	17.8	18.5								0
45	2	40	35	BREU VERMELHO	12.8	13	13.1	13.7	14	14.6	15.4	15.4	15.4	16								0
46	2	40	36	UXI QUEBRA MACHADO	32.6	33.3	33.9	33.9	34		34.3	34.5	34.3	34.7	h=1.40	497			INV	16.95494823	11.28542043	1
47	2	40	37	PIAOZINHO	11	11	11.3	11.4	11.7	12.4	12.2	12.5	13.3	13								0
48	2	40	38	MATA MATA AMARELO	16.7	17.2	17.9	18.6	19.3	19.6	19.4	19.4	19.8	20.2								0
49	2	40	39	BREU MANGA	19.2	20	21.3	21.8	22.8	24.5	24.8	25.3	27.7	28.7		504			INV	12.93607208	9.520024343	1
50	2	40	40	ABIURANA MACARANDUBA	36	37	37.2	37.4	38.3	39.8	39	39.2	39.7	40		502	cf limite fotos		INV	23.53684601	27.8490198	1
51	2	40	41	TAQUARI VERMELHO	11.8	11.8	11.9	11.9	12.2	12	12	12.1	12.1	12								0
52	2	40	42	UXIRANA	38	39	40.4	41	42.4	43.7	43.5	44	44.4	45.2		498			INV	59.68238978	147.9946931	1
55	2	40	45	MUCURAO	12	12.2	12.2	12.3	12.3	12.7	12.6	12.6	14	12.5	Broto							0
56	2	40	46	ITAUBARANA	18.2	18.4	18.7	19	19.2	19.9	19.8	19.9	21.8	21.1		515	cf limite fotos		INV	22.23492705	24.28194302	1
57	2	40	47	MATA MATA AMARELO	16.3	16.5	17.2	17.7	17.7	18.3	17.8	18	19	18.1	Copa quebrada dano	516	cf limite fotos		INV	15.66375952	13.02936328	1
62	2	40	28E	CARDEIRO						10.4	11.5	11.9	12.8	13.5		507			INV	9.50997971	4.825212281	1
63	2	40	29E	BREU VERMELHO						11.3	12.3	12.5	13.3	14		509			INV	10.45090264	6.77685647	1
64	2	40	29I	PAJURAZINHO										10.2		510			INV	22.16350944	10.56018525	1
65	2	40	31D	INGA BRANCO					11.5	13.9	16.4	17.9	20	22		503			INV	46.1214927	46.99535494	1
66	2	40	38B	FALSA CUPIUBA			10.2	10.3	10.5	11.1	11.1	11.2	11	11.4								0
67	2	40	44B	MUIRAXIMBE			10.2	10.4	11.2	11.9	12	12.1	12.3	12.4		508			INV	10.31126184	6.409635954	1
68	2	40	46H	EMBAUBA BENGUE									10.8	13		512			INV	10.55074358	7.564195472	1
70	2	40	49F	ABIURANA							10.7	11.1	11.4	11.9								0
71	2	40	49H	CHICLETE BRAVO									11.4	11								0
75	3	60	54	GITO VERMELHO	21.3	21.3	21.3	21.3	21.3	21.9	22.4	22.4	22.1	22.3	Descascada							0
76	3	60	55	PITOMBA DA MATA	19.1	20.3	21	21.4	21.5	21.8	21.7	21.9	22	21.7								0
77	3	60	56	PEPINO DA MATA	24.2	24.3	24.3	24.3	24.8	25.3	25.2	25.4	25.6	25.6								0
78	3	60	57	MATA MATA AMARELO	15.2	15.8	16.2	16.9	16.9	17.3	17.3	17.5	18	17.6								0
79	3	60	58	ENVIRA PRETA	11.3	11.3	11.3	11.5	11.8	12.5	11.9	12.5	12.2	12.2								0
80	3	60	59	SERINGARANA	15.5	15.8	16.1	16.2	16.2	16.6	16.8	17	17.3	17.5		493			INV	9.820650691	5.573672361	1
81	3	60	60	ANGELIM RAJADO	23.8	25	25	25.6	25.8	26.6	26.1	26.6	27.2	27.2		491			INV	20.57818194	25.2076747	1
82	3	60	61	ENVIRA PRETA	11.5	11.5	11.7	11.7	11.9	12.2	12.1	12.5	11.4	13.3								0
83	3	60	62	PIAOZINHO	12	12	12.3	12.3	12.5	12.9	12.9	12.9	13.3	13.5		489			INV	15.2183124	11.21283769	1
84	3	60	63	RIPEIRO VERMELHO	19.1	19.3	19.5	19.8	20	20.4	20.2	20.2	20.5	20.7								0
85	3	60	64	ABIURANA BACURI	19	19	19	19.1	19.2	19.5	19.5	19.5	19.9	19.7	h=1.40							0
86	3	60	65	ABIURANA	30.7	30.7	31	31.9	31.9	32.5	32	32.4	32.5	32	h=2.90							0
87	3	60	66	ABIURANA	20	20	20	20.1	20.1	20.3	20	20.1	20.1	20.3								0
88	3	60	67	PERIQUITEIRA	17	18	18.5	18.8	19.1	19.5	19.8	20.2	20.9	21		490			INV	10.46936918	6.960284466	1
89	3	60	68	MUIRAXIMBE	10	10.1	10.1	10.1	10.2	10.2	10	10.2	10.4	10.3								0
90	3	60	69	ENVIRA PRETA	10	10.2	10.4	10.4	10.7	11	10.9	11	10.9	11								0
92	3	60	71	CARAIPE	42	42	42	42	42	42	41.9	41.9	42.6	41		494			INV	46.22775616	85.43900274	1
93	3	60	72	MATA MATA AMARELO	18.6	19	19.7	21.2	22.3	23.4	23.9	24	24	26								0
94	3	60	73	LOURO ARITU	11.4	11.5	11.5	11.5	11.6	11.7	11.6	11.7	11.4	11.5								0
96	3	60	75	BREU MANGA	12	12.5	14.3	15.8	17.7	20	19.4	21.1	22	23.6	h=1.8	495			INV	20.72022866	13.87620618	1
98	3	60	77	ABIURANA	16	16.5	17.2	17.8	18	18.6	19.3	19.7	20.2	20.1								0
99	3	60	78	LOURO ARITU	13	13	13.3	13.7	14	14.2	14.3	14.4	14.5	15								0
100	3	60	79	RIPEIRO VERMELHO	13.8	14.1	14.5	14.5	14.8	14.9	15.3	15.3	15.4	15.5		488			INV	15.91225015	17.57292358	1
102	3	60	54B	ABIURANA DE GUARIBA			10.5	11.8	13.5	15.4	16.1	17.4	19.2	20								0
103	3	60	54C	GENIPARANA				10	10.3	10.8	10.7	10.8	10.9	11		492			INV	11.99984074	6.135572629	1
104	3	60	54G	UCUUBA PRETA								10.2	10.5	10.7								0
105	3	60	70B	CHICLETE BRAVO			10.3	10.4	10.7	11.1	12.4	12.4	11.5	12								0
106	3	60	71D	TAQUARI VERMELHO					10.5	10.7	10.8	10.8	10.9	11								0
107	3	60	75D1	TACHI PRETO					10.2	11.4	11.2	12.3	12.9	14.2		496			INV	13.39598837	9.912392959	1
108	3	60	75D2	ARABA VERMELHO					10.3	11.3	11.6	11.6	11.3	11.5								0
109	4	80	81	CARAIPE	33.4	33.4	33.4	33.4	34.5	35.2	35	35.2	39.4	39.4	h=2.80	487			INV	36.64725226	74.10521586	1
110	4	80	82	ENVIRA PRETA	11.6	11.8	12.4	12.7	13.1	13.6	13.6	13.6	14	14.5		485			INV	13.20559581	7.63400666	1
111	4	80	83	ARABA ROXO	21	21	21.5	21.7	21.5	22.1	21.9	22	21.7	21.7		483			INV	10.6413256	6.600882895	1
112	4	80	84	MATA MATA AMARELO	19.2	19.7	21.4	21.4	21.4	21.6	21.3	21.3	21.5	21								0
113	4	80	85	CARAIPE	25.7	26.3	26.9	27.7	28.4	29.2	29.9	30.4	31	31.5		486			INV	23.54242073	31.23771309	1
116	4	80	88	MUIRAJIBOIA AMARELA	13	13	13	13.3	13.6	14	14	14.1	14.5	14.4		481			INV	7.47495435	2.63848858	1
117	4	80	89	SERINGA VERMELHA	28	28.3	28.4	28.5	28.5	29	28.8	29	23.3	28.9		484			INV	23.16174705	22.06782547	1
118	4	80	90	CARDEIRO	23.7	23.7	24	24	24.1	24.1	24	24.9	24.5	24.3		477			INV	26.25994084	39.68926633	1
119	4	80	91	ACARIQUARA ROXA	19	19	19	19	19	19	18.7	18.7	19.2	18.8								0
121	4	80	93	MIRATAUA	31.7	31.7	31.7	31.7	31.7	32.4	32.5	32.5	33.3	33.3	h=2.90m	482			INV	22.88645897	31.27728373	1
123	4	80	95	FALSA CUPIUBA	11.2	11.5	12	12.3	12.9	13.6	13.6	13.6	13.7	13.9								0
124	4	80	96	BREU VERMELHO	23.2	23.5	24	24.5	25.1	25.2	25.5	25.9	28	26.2		480			INV	22.40697017	27.94794736	1
125	4	80	97	FALSA CUPIUBA	14.2	14.7	15	15.3	15.5	16.2	16.2	16.3	16.6	16.8								0
127	4	80	99	SERINGARANA	12	12.2	12.6	12.8	13.2	13.8	13.6	13.7	13.8	13.7		479			INV	8.026142898	3.913792965	1
128	4	80	100	BREU VERMELHO	12.1	12.3	12.4	12.6	13.1	13.2	13.4	13.4	13.5	13.5								0
129	4	80	101	CARAIPE	28	29.1	30.2	30.8	31.6	32.8	32.6	33.4	33.6	33.8		478			INV	49.90794203	73.56367359	1
130	4	80	102	URUCURANA	10.3	10.3	10.2	10.9	10.9	11	11	11	11.1	11.1								0
132	4	80	104	RIPEIRO VERMELHO	24.6	25.4	25.4	26.1	26.4	27.6	28.6	28.8	30.2	30.4		475			INV	18.72700962	16.87609675	1
133	4	80	105	PIAOZINHO	10.8	10.9	11	11.1	11.3	11.6	11.7	11.7	12.2	11.8								0
135	4	80	107	URUCURANA	12.5	12.8	13	13.1	13.7	14.2	14.1	14.5	14.6	14.7								0
136	4	80	108	TAQUARI VERMELHO	14.4	14.5	14.7	14.8	15.1	15.1	15.2	15.2	15.4	15.1								0
137	4	80	109	SERINGA VERMELHA	24	25	25	25.3	25.3	26	26	26.5	26.7	27		474			INV	27.76424579	43.38674886	1
138	4	80	110	CARDEIRO	21.3	21.3	21.3	21.3	21.4	21.5	21.5	22	21.5	21.4		473			INV	10.58688554	6.604354845	1
139	4	80	111	MUCURAO	13.8	14.8	14.8	14.8	14.8	14.8	14.9	14.9	14.6	14.6								0
140	4	80	112	MARUPA ROXO	10	10	10	10.1	10.1	10.2	10.2	10.2	10.2	10.2								0
141	4	80	113	MATA MATA AMARELO	21.3	21.6	21.7	22	22	22.5	22.4	22.4	22.4	22.2								0
142	4	80	114	CHICLETE BRAVO	13	13.5	13.8	14.1	14.4	14.6	14.6	15	14.8	15.2								0
143	4	80	115	INGA VERMELHA	21.7	22	22.4	23.2	23.8	24.3	24.5	24.9	25.3	25.4		476			INV	20.70420473	27.17739259	1
144	4	80	116	MATA MATA AMARELO	12.2	12.7	13.3	14	14.2	14.5	14.3	14.4	14.4	19.6								0
145	5	100	117	CARAIPE	27.3	27.7	28	28.4	28.6	29.4	29.7	30.4	30.3	31.4		472			INV	23.62261952	25.39321143	1
146	5	100	118	PAU RAINHA	37.3	37.3	37.3	38	40	40	40.2	40.2	40.8	41.4	h=1.90	468			INV	30.95940117	34.00917344	1
147	5	100	119	ABIURANA	11.8	12.2	12.5	12.6	12.9	13.2	13.4	13.6	13.5	13.9								0
148	5	100	120	FALSA CUPIUBA	14.4	14.5	14.6	15	15	15.5	15.2	15.7	15.8	15.7		470			INV	9.815140778	5.37991312	1
149	5	100	121	MATA MATA AMARELO	18	18.2	18.7	19.4	19.6	19.8	20.5	20.5	18.8	19.8								0
150	5	100	122	MATA MATA AMARELO	16.5	17.1	18	18.3	18.6	18.6	18.8	18.8	18.9	18.8								0
151	5	100	123	FAVEIRA	34	34.3	35	35.1	36	36.4	36.3	36.6	37.4	37		469			INV	30.66019899	44.83790156	1
152	5	100	124	CARAPANAUBA	54.5	54.8	55	55.3	55.6	55.6	55	55	55.1	55		471	j 125 cf limite foto	125 inclinada	INV	19.43373108	19.95100697	1
153	5	100	125	UXI AMARELO	38	38	38	38	38.6	39.9	38.4	38.6	39	39								0
154	5	100	126	GITO VERMELHO	14.7	15	15.4	16.1	16.5	17	17	17.1	17.3	17.8		466			INV	15.41078941	10.80279213	1
155	5	100	127	ARACA BRAVO	17	17.8	18	18.3	18.3	18.8	18.8	18.9	19.3	19.4		462			INV	13.52754704	10.64668652	1
156	5	100	128	ANGELIM RAJADO	39	39.2	39.4	39.6	39.6	40.5	39.5	39.5	39.7	39.7		463			INV	19.85376439	23.75268335	1
157	5	100	129	MACARANDUBA	10	10.5	11	11.2	11.6	12	11.9	12.1	13.7	12.5								0
158	5	100	130	PITOMBA DA MATA	13.2	13.7	14.5	15	15.2	15.7	15.5	15.6	15.8	16								0
159	5	100	131	MUCURAO	23.5	24.2	24.8	25	25	25.3	25.4	25.4	25.6	26		461			INV	31.15393145	11.81150553	1
160	5	100	132	PAJURAZINHO	13.5	13.7	13.8	14.1	14.1	14.4	14.3	14.5	14.5	14.7								0
161	5	100	133	ABIURANA FEDORENTA	29.4	29.7	30	30.3	31.1	31.3	31.1	31.2	31.3	31.4		467			INV	7.812613005	3.398310461	1
164	5	100	136	LOURO PIRARUCU	45.7	46.8	46.8	46.8	47.8	48	48.3	48.4	48.5	48.8		465			INV	31.36990181	40.79344708	1
165	5	100	137	MATA MATA AMARELO	18.3	18.7	18.9	19	19.5	19.7	19.7	19.9	20.2	20.7								0
166	5	100	138	LOURO FOFO	27.8	28.6	29.6	29.6	30	30.4	30.7	30.9	30.9	31.4		464			INV	27.70104117	33.72017558	1
167	5	100	139	TINTEIRA	14	14.9	15.7	16.2	16.4	17.2	17.7	18.1	18.3	18.7								0
168	5	100	140	BREU VERMELHO	13	13.7	14	14.4	14.7	15.1	15.5	15.8	16.4	16.5								0
169	5	100	123B	MUIRATINGA			10.2	10.5	10.8	11	11	11.1	11.6	11.5								0
171	5	100	126H	TACHI PRETO									10.5	10.5								0
172	5	100	133D	PAU SANDRA					10.1	10.8	10.5	10.9	10.9	11								0
173	5	100	135B	TACHI PRETO			10.2	10.4	10.4	10.6	10.4	10.5	10.6	10.5								0
174	5	100	136F	ARAB� ROXO							10.4	10.5	10.6	10.5								0
175	5	100	136I	BREU MANGA										10.8								0
177	6	120	142	RIPEIRO VERMELHO	19.5	20.1	20.5	21.3	22	22.5	22.6	22.6	22.9	23		458			INV	22.00372551	27.09808563	1
178	6	120	143	SERINGA VERMELHA	45.1	45.5	45.6	46	46.2	47	46.4	46.4	46.8	47.4		460			INV	39.12173469	75.25345468	1
180	6	120	145	SERINGARANA	16.5	16.8	16.8	16.9	17	17.5	17.5	17.5	19	18.4								0
181	6	120	146	GITO VERMELHO	12	12.4	12.7	13	13.1	13.5	13.6	13.7	14.3	14.4								0
182	6	120	147	MATA MATA AMARELO	13	13	13	13.4	13.8	13.8	13.5	13.7	18	13.8								0
183	6	120	148	CORACAO DE NEGRO	24.3	24.3	24.5	24.7	24.8	25.1	25.6	25.6	26	26.4		453			INV	23.10756901	31.08964457	1
184	6	120	149	SERINGA VERMELHA	19.7	20.1	20.3	20.7	21.2	21.5	21.7	21.8	22	22		454			INV	17.52771238	19.41493887	1
185	6	120	150	BREU VERMELHO	12	13.1	13.7	14.5	14.8	15.4	15.3	15.4	15.8	16.2		456			INV	18.7597407	18.06439282	1
186	6	120	151	SERINGARANA	16.1	16.1	16.5	16.6	16.9	17	17	17.1	17.6	17.4		451			INV	8.040174732	3.693897645	1
187	6	120	152	MATA MATA AMARELO	16	16.1	17.3	18	18	18.4	18.2	18.2	18.8	19.3								0
188	6	120	153	CASTANHA JARANA FG	21.5	21.6	22	22.3	22.3	22.6	22.7	22.8	23.3	23.4								0
189	6	120	154	ABIURANA FEDORENTA	23	22.9	23.5	24.1	24.4	24.4	24.4	24.4	24.8	25.2								0
190	6	120	155	UXI AMARELO	48	48.1	48.8	50	50	51	51.2	51.6	51.9	52.4	h=1.75	450			INV	64.44186583	162.0479384	1
191	6	120	156	CARAIPE	10	10.1	10.2	10.2	10.2	10.6	10.6	10.7	10.9	11								0
192	6	120	157	BREU MANGA	12.5	14	14.5	15.3	16	17	17.9	18.5	19	20.7	h=1.45	452			INV	13.00008864	12.61455815	1
193	6	120	158	GITO VERMELHO	11.5	11.9	12.5	12.8	13	13.3	13.4	13.5	13.6	13.8								0
194	6	120	159	ABIURANA BACURI	23	23.3	23.6	24	24.4	24.8	24.9	25.3	25.2	25.5		449			INV	10.71063701	5.735788066	1
195	6	120	160	GITO BRANCO	17.8	18.2	18.4	18.6	18.7	18.9	18.9	19.2	19.3	19.3								0
196	6	120	149A	TACHI VERMELHO		10.8	13	14.3	15.2	16	16.8	17.5	18.8	20.4		457	verif cipo copa		INV	20.08576187	14.63130787	1
197	6	120	149I	EMBAUBARANA										10.5								0
198	6	120	156E	INGA CAULIFLORA						10.6	10.6	10.6	10.7	10.9								0
199	6	120	157F	GIT� VERMELHO							16.3	17	17.2	17.4		455			INV	10.89036931	7.220144252	1
200	6	120	157G	AMBELANIA ACIDA								10.4	10.7	11.1								0
201	7	140	161	ACARIQUARA ROXA	24	24	24.2	24.2	24.2	24.5	24.5	24.6	24.8	24.8		447			INV	9.246073645	3.89406193	1
202	7	140	162	MATA MATA AMARELO	11	11.2	11.2	11.4	11.7	11.7	11.7	12.2	12.5	12	h=1.35							0
203	7	140	163	MATA MATA AMARELO	22.3	22.8	23.4	23.5	23.7	24.3	24	24.4	24.7	25.2								0
204	7	140	164	BUCHUCHU CANELA DE VELHO	19	20.3	21.5	22.2	22.7	23.4	23.6	24	25.3	25.7								0
206	7	140	166	BREU BRANCO	20	20	20	21	21.5	22	22.2	22.5	22.6	22.7	h=2.00							0
207	7	140	167	CUMARU ROXO	72	72	72	72.8	72.8	72.8	72.8	72.8	74.5	73.2	h=3.50	448			INV	97.97846381	314.2090898	1
208	7	140	168	MACUCU CHIADOR	13	13.6	14	14.8	15.3	15.7	16.1	16.4	17	17.4								0
209	7	140	169	CASTANHA JARANA FG	33.5	33.6	33.6	33.9	34.1	34.4	34.5	34.5	35.1	34.9		442			INV	22.5631161	32.03990795	1
210	7	140	170	ABIURANA	22	22.5	22.8	23.5	23.5	24.4	24.2	24.3	24.3	24.9								0
211	7	140	171	UXI MORCEGO	19.3	19.5	20	20.4	20.8	21.3	21.3	21.6	22.7	22.4								0
213	7	140	173	ABIURANA	23.4	23.4	23.4	24	24.8	25.7	26	26.3	26.7	27.2	h=1.50	443			INV	26.85303733	30.01606181	1
215	7	140	175	ACARIQUARA ROXA	45.4	46.2	46.8	47.6	48.5	49	49.5	50.4	50.5	50.9		445			INV	39.86789792	71.60837751	1
216	7	140	176	QUARUBA VERMELHA	22.3	22.9	23.5	24	24.5	25	25.4	25.6	25.6	26		446			INV	26.33400969	16.09494005	1
217	7	140	177	LOURO FOFO	11.8	13	13.3	14	14.2	14.3	14.8	14.9	15	15.4		444			INV	12.11355964	9.793160196	1
218	7	140	170D	JIT� VERMELHO					10.3	10.8	10.8	10.8	10.7	11								0
219	8	160	178	SUCUPIRA CHORONA	26.4	27.7	28.2	28.6	29	29.4	30.3	30.8	31.5	32		441			INV	19.88868293	26.12480295	1
221	8	160	180	ARACA BRAVO	13.2	13.5	13.9	14.2	14.3	14.5	14.6	14.6	14.7	15								0
222	8	160	181	BREU VERMELHO	19	20.2	20.9	22.1	22.1	22.7	22.9	23.2	23.6	24		440			INV	23.8378605	21.31508418	1
223	8	160	182	BREU VERMELHO	28.5	28.5	28.5	28.5	28.5	28.5	28.5	28.5	28.3	28.6	h=2.00							0
225	8	160	184	ENVIRA SURUCUCU	22.5	22.5	22.5	22.9	23.1	23.3	23.4	23.5	23.5	23.7	h=1.40	437			INV	14.27105784	9.686727199	1
226	8	160	185	PIAOZINHO	27	27	27.5	27.6	27.8	28.4	27.9	28	28.2	28.7								0
227	8	160	186	FALSA CUPIUBA	21	21.2	22	22.4	22.5	22.8	23.1	23.1	23.3	23.8		439			INV	17.42247182	17.7362864	1
228	8	160	187	ENVIRA PRETA	12.7	12.8	13.1	13.3	13.6	13.8	13.7	13.9	14.5	14.4								0
230	8	160	189	URUCURANA	42.5	42.5	42.5	43.3	44	44.5	44.5	44.5	44.5	46.5	h=3.35	438			INV	37.49912797	72.84925874	1
232	8	160	191	ABIURANA FEDORENTA	13.2	13.4	13.6	13.9	14.1	14.1	14.1	14.1	14.4	14.6								0
234	8	160	193	ABIURANA CASCA FINA	26.3	26.9	27.3	27.7	28.4	28.9	29	29.3	30	30		435			INV	16.73076642	14.10934744	1
235	8	160	194	ACARIQUARA ROXA	18.4	18.5	18.7	19	19.5	19.7	19.7	20	20.4	20.5								0
236	8	160	195	MATA MATA AMARELO	19	19	19	19.1	19.2	19.3	19.2	19.3	19.5	19.5								0
237	8	160	196	CASTANHA VERMELHA	20.3	21	21.5	22.3	22.6	23	23.1	23.4	24	24.5								0
238	8	160	197	ARABA ROXO	18.7	19	19.3	19.3	19.3	19.4	19.3	19.8	20.6	20.2								0
239	8	160	198	PIAOZINHO	15.5	15.5	15.5	15.5	15.5	15.7	15.5	15.5	15.9	15.6								0
240	8	160	199	PAU RAINHA	14.5	14.8	15	15.2	15.6	16	16	16.3	16.9	17								0
241	8	160	200	ARACA BRAVO	11.8	12.7	12.9	13.5	14.2	14.7	15	15.2	15.6	16	h=1.50	432			INV	11.93734753	9.770333286	1
242	8	160	201	FALSA RAINHA	38.7	39.5	39.5	39.8	39.8	40.2	40.3	40.3	40.8	40.3		433			INV	29.20208649	41.13367869	1
243	8	160	202	RIPEIRO VERMELHO	14	14.5	14.7	15.2	15.5	15.9	16	16.3	17.7	18								0
244	8	160	203	MATA MATA AMARELO	14	14.2	14.4	14.4	14.4	14.7	15	15	15.3	16.7								0
246	8	160	205	RIPEIRO BRANCO	52	52	52	52.8	54	54.7	54.5	54.5	55.2	66	h=2.90	436			INV	58.360419	152.7467977	1
248	8	160	207	AQUARIQUARA ROXA	44	44.5	46.3	47	47.9	48.3	49.4	49.9	50.6	51.5		434			INV	28.51824273	36.50800382	1
249	8	160	208	FAVA FOLHA FINA	13.5	13.8	14.2	14.5	14.7	15.3	15.8	16	16.3	17								0
250	8	160	209	PAJURAZINHO	15.2	15.6	15.7	16.3	16.3	16.5	16.6	16.7	17	16.7								0
251	8	160	199A	BREU VERMELHO		10.1	11.3	12	12.5	12.7	12.8	13.1	13.1	13.8								0
252	8	160	200F	ARAB� ROXO							12.2	12.2	12.8	11								0
253	9	180	210	MACUCU	10.5	10.5	10.5	11	11.1	11.7	11.8	12	11.7	11.7								0
254	9	180	211	PAU CANELA	17	17.2	17.2	18	18.4	19.7	18.9	19.3	19.2	19.8								0
255	9	180	212	MATA MATA AMARELO	12.5	12.5	12.5	12.6	12.6	12.6	12.6	13.3	12.8	12.7	h=1.40							0
256	9	180	213	PIAOZINHO	43.8	44	44.1	44.3	44.4	44.4	44.5	45.2	44.6	44.5								0
258	9	180	215	MUIRAXIMBE	11.5	11.6	11.6	11.8	11.9	12.1	11.9	12	12.1	11.9								0
260	9	180	217	PIAOZINHO	33	33	33	33	33.2	34.2	33.7	34	33.9	33.7	h=1.73	431			INV	19.55356204	18.99816318	1
261	9	180	218	MUCURAO	14.5	14.7	14.7	14.9	15.1	15.4	15.2	15.3	15.5	15.5		430			INV	9.585106445	5.758481484	1
262	9	180	219	MUIRAJIBOIA PRETA	18	18.2	18.3	18.9	19.3	19.8	19.6	19.6	19.9	19.8		426			INV	19.94702671	24.39533049	1
264	9	180	221	BREU VERMELHO	12.8	14.2	15.3	16.7	17.4	19	18.4	18.4	19.2	19.8		424			INV	14.88121265	8.423151627	1
266	9	180	223	ABIURANA FEDORENTA	28	28	28.3	28.5	28.9	28.9	28.9	29	29.9	29.5		425			INV	23.49680681	28.35016947	1
267	9	180	224	ARACA BRAVO	17.5	17.7	18.1	18.4	18.7	19	19.3	19.3	19.8	20								0
269	9	180	226	ACHICHA	14	14.4	14.8	14.9	15.4	15.8	16.2	16.4	16.8	16.8								0
270	9	180	227	ABIURANA	10.5	10.5	10.5	10.6	10.7	10.9	10.8	11	10.9	11.2								0
272	9	180	229	RIPEIRO BRANCO	22.8	23.4	23.6	24	24.1	24.2	24.6	24.6	24.5	24.2		429			INV	25.88960548	30.30962722	1
273	9	180	230	LOURO FOFO	20.4	21	21.4	21.6	22.3	22.3	22.7	22.9	23.7	24.4		428			INV	22.5981743	25.31000151	1
274	9	180	231	GITO BRANCO	16	16.1	16.1	16.3	16.5	16.7	17	17.2	17.6	17.7								0
275	9	180	232	RIPEIRO BRANCO	43.7	43.7	44.5	44.5	45.1	45.1	45.7	45.8	46	45.8		423			INV	39.24000639	82.52351114	1
276	9	180	233	BREU VERMELHO	10	10.5	10.6	11.1	12.5	12	12	12.3	12.8	12.9	h=1.40							0
277	9	180	211F	PIAOZINHO							10.1	10.2	10.1	10								0
278	9	180	217D	URUCURANA					10.1	10.1	10.1	10.1	15.4	10.1								0
279	9	180	218C	TACHI PRETO				10.1	11.2	12	12.6	12.9	13.7	14.9								0
280	9	180	219C	ENVIRA FOFA				10.2	11.1	12.5	13.4	14.3	15.5	17.4		427			INV	17.57886644	20.10971728	1
281	9	180	221A	LOURO PRETO		10.3	10.3	10.9	11.3	11.9	12	12.1	12.5	12.8								0
282	9	180	221D	MUIRATINGA					10.3	10.5	10.5	10.7	10.8	10.8								0
283	9	180	224I	EMBAUBARANA										10.5								0
284	9	180	233A	ARACA BRAVO		10.3	10.5	10.5	11.1	11.5	11.5	11.6	11.8	11.7								0
285	10	200	234	MIRINDIBA	23.5	23.5	23.6	23.6	24	24	23.8	24	24	23.9								0
286	10	200	235	MATA MATA AMARELO	23.4	23.4	23.4	23.4	24	24.2	24.3	24.4	24.8	24.5	h=2.00							0
287	10	200	236	MATA MATA AMARELO	12.8	13	13	13.7	13.7	13.8	13.7	13.8	13.9	13.8								0
288	10	200	237	MUCURAO	12.5	12.5	13	13	13.2	13.5	13.5	13.5	13.5	13.5								0
289	10	200	238	CASTANHA VERMELHA	32.5	34.1	35.2	36.1	36.5	37.9	37.9	38	38.5	39.4		422			INV	36.62586913	67.06955681	1
290	10	200	239	CHICLETE BRAVO	21	21.3	21.3	22.1	22.5	25.5	23.4	23.7	24.3	25	h=1.95	418			INV	15.11779347	12.13445389	1
291	10	200	240	MACARANDUBA	41.7	41.7	41.7	41.7	42	43.2	42	42.1	42.1	42.2		417			INV	24.55487543	33.45365776	1
292	10	200	241	MAMAOZINHO	12.4	13	13	13.7	14.2	14.4	14.6	14.8	15	15.3								0
293	10	200	242	FAVEIRA ARARA TUCUPI	55.2	55.5	56.1	56.5	56.5	56.7	56.5	56.5	57	57								0
294	10	200	243	MATA MATA AMARELO	10	10.8	11	11.1	11.2	11.2	11.3	11.3	11.5	11.5		408			INV	6.522581129	2.559607989	1
295	10	200	244	CASTANHA VERMELHA	25	25.3	26.2	27.2	27.9	28.6	28.3	28.9	30	31.2		411			INV	26.97867631	37.57668244	1
299	10	200	248	MUIRAJIBOIA AMARELA	11.7	12.2	12.5	12.9	13.3	14.3	13.9	14	14.2	14.2								0
300	10	200	249	FAVEIRA BENGUE	22.5	24.1	25.1	26.3	28.8	30.7	32	33.4	34.6	36		420			INV	38.94296484	65.37488911	1
301	10	200	250	BREU VERMELHO	11.8	12.1	12.1	13.1	13.4	14.4	14.6	14.8	15.2	15.5								0
302	10	200	251	FAVEIRA VERMELHA	23.4	24.8	26	27.2	28.4	28.9	29.3	30	31	32.5		419			INV	29.10055859	38.79502566	1
303	10	200	252	BREU VERMELHO	11.5	11.5	12	12	12.1	12.5	12.7	13	12.9	12.9								0
304	10	200	253	PAJURAZINHO	16	16	16	16.2	16.5	17	17	17.3	17.5	18	h=1.83							0
305	10	200	254	UCUUBA VERMELHA	10.3	10.3	10.3	10.4	10.5	10.6	10.7	10.7	10.8	10.7	h=1.90							0
306	10	200	255	CARAPANAUBA	47	48.5	49.6	50.1	50.8	52	53.5	53.5	53.8	64.8		421			INV	38.33157201	55.3292021	1
307	10	200	256	FALSA RAINHA	13.8	13.8	13.8	13.8	13.9	13.9	13.9	14	14	13.8								0
308	10	200	257	ABIURANA CASCA FINA	10.4	11	11	11.5	12	12.7	12.9	13.4	14	14.7	h=1.45	416			INV	13.34921989	9.488431729	1
310	10	200	259	MACUCU CHIADOR	15	16.1	16.8	17.7	18.5	18.8	19.5	19.9	20.9	21		413			INV	21.62422353	25.51594283	1
311	10	200	260	GITO VERMELHO	20.6	21	21.5	21.9	22.3	22.8	22.8	23.1	23.2	23.4		415			INV	15.06410113	3.397625764	1
312	10	200	239C	EMBAUBARANA				13.9	14.2	15.2	15.4	15.6	16.5	16.9								0
313	10	200	240F	ENVIRA PRETA				10.8	10.8	10.8	10.7	10.7	10.7	11								0
314	10	200	256I	BREU MANGA										10.3								0
315	10	200	257F	MATAMATA ROSEO							10.2	10.3	10.3	10.1								0
316	10	200	259F	UCUUBA VERMELHA							10.1	10.3	10.7	11								0
317	10	200	260A	MATA MATA AMARELO		10.1	10.3	10.6	10.9	10.9	11	11	11	11								0
318	11	220	261	BREU VERMELHO	13	13.6	14.4	14.9	15.2	15.7	15.8	16	16.5	16.6								0
319	11	220	262	CASTANHA VERMELHA	32.7	33.6	34.7	35.9	37.2	38	38.5	39.2	40.1	40.6		414			INV	37.31055966	92.57452866	1
320	11	220	263	LOURO PRETO	19	19.1	19.5	19.8	20	20.7	20.5	21	21	21.4		412			INV	15.01865182	13.48802871	1
321	11	220	264	MATA MATA AMARELO	15.5	15.7	15.8	16.4	16.5	16.8	16.7	16.7	16.9	17.3		407			INV	15.41871418	12.88376889	1
323	11	220	266	PAJURAZINHO	38.9	38.9	38.9	39.3	39	41.5	39.6	39.9	40.2	40.4	h=1.75	402			INV	56.925917	76.22414679	1
324	11	220	267	SAPATEIRO	11	11.1	11.2	11.5	12.3	11.9	11.8	11.8	11.9	12.4								0
325	11	220	268	MATA MATA AMARELO	12.2	12.7	13.7	14.5	15.2	15.2	15.3	15.5	15.9	16.1								0
326	11	220	269	CARAIPE	19.5	20.5	21	21.7	22	22.8	22.9	23.2	23.8	24		406			INV	26.44343074	41.16903693	1
327	11	220	270	FIGO BRAVO	15	15	15.2	15.2	15.7	15.8	16	16.2	16.4	16.8		541			INV	10.78329881	4.938955276	1
328	11	220	271	CHICLETE BRAVO	36	36	36	36.6	36.9	37.8	38	38.1	39.5	39.1	h=2.60	410			INV	34.70191738	46.93797114	1
331	11	220	274	PEPINO DA MATA	15.5	15.7	16.3	16.3	16.5	16.5	16.7	16.7	17	17								0
332	11	220	275	MUIRAJIBOIA	26.5	26.5	27.3	27	27.6	27.6	27.8	28.1	28	28.7								0
334	11	220	277	RIPEIRO VERMELHO	11	11.6	12	12.4	13	13.2	13.3	13.3	13.4	14.8								0
335	11	220	278	CASTANHA VERMELHA	27.3	29.3	30.5	31.5	32.3	33.7	34.4	35	36.1	36.5		399			INV	38.60018858	36.7603132	1
336	11	220	279	FALSA CUPIUBA	20.5	21.7	22.1	22.6	22.8	23.8	23.2	23.4	23.9	24.5								0
337	11	220	264A	TACHI PRETO		10	10	10.2	10.2	10.3	10.3	10.5	10.7	11		409			INV	11.10006253	7.649118375	1
338	11	220	266C	MATA MATA AMARELO				10.5	10.5	10.8	10.6	10.6	10.7	10.8								0
339	11	220	269D	FAVA PARQUEA					10.4	11.5	11	11.7	11.3	12.5								0
340	11	220	271B	BREU VERMELHO			10.2	10.5	10.6	10.7	10.9	11	11.3	11.5	h=1.60							0
341	11	220	272B	TAUARI			10.4	10.7	10.9	11	11.1	11.3	11.5	12								0
342	11	220	275B	ENVIRA PRETA			10.2	10.9	11.7	11.7	11.6	12.5	12	12.2								0
343	11	220	277A	MATA MATA AMARELO		10.7	11.5	11.7	11.8	12.2	12.2	12.2	12.7	12.7								0
344	11	220	277C	BREU VERMELHO				10.1	10.5	11.5	11.2	11.5	11.8	12.5								0
345	12	240	280	LOURO ARITU	59	59	60	60	60.5	61	63.5	63.5	63.5	65.1	h=3.55	400			INV	55.4523476	105.5682455	1
346	12	240	281	MATA MATA AMARELO	14.3	14.8	15	15.5	15.3	16.5	15.7	16	16	15.8		398			INV	19.58954316	20.27209318	1
348	12	240	283	ARACA BRAVO	13.2	13.6	14	14.4	14.7	15	15.4	15.5	16	16								0
349	12	240	284	PITOMBARANA	10.9	10.9	10.9	11.2	11.2	12.4	12.5	12.9	12.7	12.9	h=1.85							0
350	12	240	285	ENVIRA PRETA	10.6	11.4	11.8	12.3	12.5	13.1	13.1	13.1	13.5	13.9								0
351	12	240	286	SERINGARANA	15.4	15.4	15.5	15.7	15.8	16.5	16.2	16.2	16.6	17								0
353	12	240	288	GITO VERMELHO	10.5	10.9	11	11.1	11.4	11.6	11.7	12	12	12.5								0
355	12	240	290	BREU VERMELHO	11.8	13.8	15.2	16.3	16.8	17.5	17.7	18.1	19	19.8								0
358	12	240	293	AMARELINHO	14.1	15.4	16	16.7	17.5	18.2	18.4	18.5	19.2	19.8		395			INV	13.56071484	9.706608485	1
359	12	240	294	MUCURAO	16.9	17	17.5	17.9	18	18.1	18.2	18.2	18.3	18.2								0
360	12	240	295	ENVIRA PRETA	12.4	12.7	13	13	13	13.5	13.1	13.1	13.2	13								0
361	12	240	296	MUIRAXIMBE	22	22	22	22	22.1	22.1	22	22.1	22.4	22								0
362	12	240	297	CASTANHA SAPUCAIA	21.3	22.2	22.5	23.1	23.3	23.6	23.7	23.7	24	14		397			INV	18.71550005	17.84749037	1
363	12	240	298	ACARIQUARA ROXA	28.8	29.2	29.7	29.8	30.1	30.1	30.1	30.1	30.3	30.2								0
365	12	240	300	ABIURANA OLHO DE VEADO	41.7	41.7	41.8	42.7	43.2	44	44.7	44.9	45.6	46.3	h=3.70	393			INV	51.44024073	141.3061875	1
366	12	240	301	ENVIRA AMARELA	13.1	14	14.5	15.2	15.7	16.5	16.4	16.7	17	17.4		391			INV	16.09958682	11.69054438	1
367	12	240	302	MACUCU CHIADOR	26	26	26	26.3	26.7	27.5	27.5	28	28.8	28.5	h=3.00	392			INV	26.43216886	37.28393048	1
368	12	240	303	MUIRAXIMBE	15	15.4	15.8	16.5	16.8	17.2	17.2	17.5	17.9	18								0
369	12	240	304	FALSA CUPIUBA	21.4	21.4	21.4	22.1	23.3	24.8	23.4	23.6	23.8	24.3	h=1.85							0
370	12	240	305	PAJURAZINHO	26.5	27	29	29	29.6	30	30.6	30.6	31.1	32.2		394			INV	19.62914493	20.38337935	1
371	12	240	280A	BREU VERMELHO		10.4	11	11.6	12.5	13.1	13.6	13.7	14.5	15.6								0
373	12	240	292A	RIPEIRO VERMELHO		10.4	10.9	11.3	11.5	11.5	11.4	11.4	11.5	11.3								0
374	12	240	294G	PITOMBA DA MATA								10.2	10.8	11								0
375	12	240	298G	ENVIRA PRETA								10.3	10.9	10.5								0
376	12	240	302F	EMBAUBA BENGUE							11	12	13.8	13.8	h=1.40	388			INV	15.20796094	7.481133776	1
377	12	240	303F	MACUCU CHIADOR							10.3	10.6	11	11.5								0
379	13	260	307	SERINGARANA	11.5	12	12.1	12.3	12.1	12.6	12.7	12.7	12.8	13								0
380	13	260	308	MATA MATA AMARELO	28.6	29	29.1	29.8	30	30.7	30.7	30.7	31	31		396			INV	22.44906668	24.97266088	1
381	13	260	309	MUIRATINGA	31.4	32.1	32.5	32.5	15.8	15.8	15.7	15.8	15.9	16		384			INV	16.27079139	14.65397015	1
382	13	260	310	CARAIPE	14.9	15	15.1	15.4	17.2	18.2	18.5	18.8	18.7	19.3		389			INV	17.71816105	21.11308813	1
385	13	260	313	JOAO MOLE	11.8	13.5	14.1	15.4	29.2	29.2	29.3	29.1	29.3	29.5		380			INV	13.42561873	9.969583085	1
386	13	260	314	CHICLETE BRAVO	26.8	27.5	28	28.6	36.1	36.7	36.8	36.8	36.9	36.8	h=2.90	383			INV	27.25878252	40.27250136	1
387	13	260	315	MATA MATA AMARELO	36	36	36	36.1	15	15	15.1	15.4	15.5	15.5								0
388	13	260	316	CASTANHA VERMELHA	13.8	14	14.2	14.6	17.9	18.2	18.3	18.5	18.7	19	h=1.60	537			INV	12.50711517	8.428435874	1
389	13	260	317	INGA PELUDA	16.7	17.5	17.8	17.9	17.3	18	18.3	18.3	19.3	19.5		387			INV	23.92128791	26.7856035	1
391	13	260	319	BREU BRANCO	12	13	14.3	14.8	15.5	16	16.1	16.1	16.4	16.4								0
392	13	260	320	CHICLETE BRAVO	13.7	14.5	15.5	16.3	17.2	17.2	18.3	18.5	19.2	19.8		385			INV	17.43796869	13.39659132	1
394	13	260	322	ARACA BRAVO	25.5	25.9	26	26.4	26.8	27.3	27.1	27.3	27.8	28.2								0
395	13	260	323	RIPEIRO VERMELHO	31.4	32.1	32.5	32.5	32.5	34.2	33.2	33.2	33.3	34	h=2.00	382			INV	35.59678374	39.39273902	1
396	13	260	324	PIAOZINHO	10.5	10.5	10.7	11	11.2	11.4	11.6	11.6	11.7	12								0
397	13	260	325	UCUUBA VERMELHA	16.1	16.3	16.5	16.7	16.7	16.8	16.8	16.8	17	16.8								0
398	13	260	326	ABIURANA	11	11.2	11.5	11.7	12	12.1	12.1	12.6	12.6	12.4								0
399	13	260	327	CARAPANAUBA	56.6	59	60	61	61.9	62.5	63.4	64.4	65.6	67.5		381			INV	33.90572027	61.48996945	1
400	13	260	328	ARACA BRAVO	14.8	15.5	16	16.4	16.5	16.8	16.8	16.8	17	17								0
401	13	260	329	ABIURANA CASCA FINA	10.4	10.5	10.5	10.5	10.5	10.6	10.7	10.8	10.9	11								0
402	13	260	330	INGARANA	14.5	14.6	14.9	15	15.2	15.4	15.3	15.5	15.7	15.5								0
403	13	260	331	MATA MATA AMARELO	26.5	27	27	28.1	28.2	28.7	28.8	29.3	29.6	30	h=1.65	379			INV	24.18239776	29.49730402	1
405	13	260	310F	INGA VERMELHA							12.7	13.3	13.7	14		386			INV	7.696874526	2.940970479	1
406	13	260	310G	ENVIRA PRETA								10.4	10.5	10.5								0
407	13	260	314G	BREU VERMELHO								10.3	11.3	11.9								0
408	13	260	317D	BREU VERMELHO					10.1	10.2	10.3	10.4	10.5	10.5								0
409	13	260	327G	FALSA CUPIUBA								10.2	10.2	10.1								0
410	14	280	333	MATA MATA AMARELO	23	23.2	23.4	24	24.5	25.3	25.8	26.3	27.5	29.3	h=1.85	378			INV	13.97848011	10.49129773	1
411	14	280	334	ANANI	27.9	27.9	27.9	28.7	29.5	30.4	31	31.2	32.1	32.8	h=1.80	374			INV	41.34901511	42.611811	1
412	14	280	335	INHARE	15.8	16.1	17	17	17.3	17.5	17.8	17.8	17.8	17.8								0
413	14	280	336	MATA MATA AMARELO	22	21.8	22.4	22.8	23	23	22.9	23.2	23.1	23		373			INV	10.9771853	6.163006628	1
414	14	280	337	MATA MATA AMARELO	11.3	11.8	12	12.1	12.2	12.3	12.3	12.3	12.5	12.4								0
415	14	280	338	CAPITIU FG	13.4	13.5	13.5	13.6	13.8	13.8	13.8	13.8	13.9	13.7								0
416	14	280	339	RIPEIRO VERMELHO	27.7	28.5	29.1	29.6	30.3	31.4	31.1	31.9	31.7	32								0
417	14	280	340	MUIRAJIBOIA AMARELA	11	11	11	11.2	11.2	11.3	11.4	11.4	11.5	11.4								0
418	14	280	341	ABIURANA	34.5	34.5	34.5	35.1	36	37.3	36.4	36.7	37.1	37.7	h=1.67	377			INV	40.80579027	55.54443394	1
419	14	280	342	MATA MATA AMARELO	10.2	10.4	10.4	10.6	10.8	10.8	10.6	10.6	10.9	10.5								0
420	14	280	343	CUPIUBA	52	52.5	53	53.4	53.7	54.5	54.7	54.7	55	55		375			INV	64.95473481	143.1163325	1
422	14	280	345	ABIURANA BACURI	44.2	44.2	44.2	44.5	44.5	44.5	44.6	44.7	44.7	44.8		370			INV	25.92504628	33.01441981	1
423	14	280	346	MACUCU CHIADOR	26	26	26	26.2	27	28.5	28	28.4	28.6	29	h=1.90	366			INV	14.24483908	11.75561709	1
424	14	280	347	MATA MATA AMARELO	40.8	40.8	40.8	41.5	41.5	42.5	42.1	42.4	42.5	42.5	h=2.90	365			INV	36.29036167	39.44039618	1
425	14	280	348	CASTANHA DE COTIA	27.5	28	28.2	28.2	28.4	28.5	28.8	28.8	28.8	29		367			INV	14.22300297	9.615100414	1
426	14	280	349	PAU MARFIM BRANCO	14.2	14.8	15	15.4	15.6	15.9	15.9	15.9	16.1	16								0
427	14	280	350	ACARIQUARA ROXA	14.2	14.5	15	15.4	15.6	15.6	15.6	15.7	15.8	15.7								0
428	14	280	351	ACARIQUARA BRANCA	54	54	54	54	54.5	54.7	53.9	53.9	53.7	53.8	h=1.40	372			INV	17.23707608	17.45882644	1
429	14	280	352	MATA MATA AMARELO	35.2	35.2	35.2	36.7	37	37.5	37.8	37.9	38.9	39	h=1.76	371			INV	27.71021839	33.81792154	1
430	14	280	353	ENVIRA PRETA	11.6	11.7	11.8	11.9	12.2	12.2	12.1	12	13.2	12								0
431	14	280	354	CARAIPE	21.5	22.6	23	23.8	24.2	25.1	25.8	26.2	27	28		368			INV	24.76815001	34.91034263	1
432	14	280	355	MATA MATA AMARELO	20.8	22	22.2	23	23.1	23.5	23.5	23.5	23.8	24	h=1.50							0
433	14	280	356	SAPATEIRO	11.8	12	12.2	12.3	12.8	12.8	12.7	12.7	12.9	13								0
434	14	280	357	TANIMBUCA	21.3	21.3	21.3	21.5	21.7	21.7	21.8	22.1	22.2	22	h=1.80	369			INV	18.70380243	15.49108284	1
435	14	280	358	INGA VERMELHA	12.5	14.5	16	16.4	16.7	17.5	17.8	18.1	18.4	18.5		363			INV	9.06681774	3.817765979	1
436	14	280	334A	FIGO BRAVO		10.7	11	11.2	11.8	12	12.4	12.4	13	13.2		376			INV	15.84093926	11.67975967	1
437	14	280	334D	BREU AMESCLA					10.4	10.5	10.6	10.6	11	11								0
438	14	280	350H	BACUCU									10.5	10.2								0
439	14	280	353A	PERIQUITEIRA		10.2	10.8	11.3	11.4	11.7	12	12.1	12.5	12.5								0
440	15	300	359	MUCURAO	12.4	12.5	12.7	12.9	13.3	13.3	13.3	13.3	13.3	13.1								0
442	15	300	361	BREU VERMELHO	12.4	13	13.5	14.2	14.2	15.3	14.9	15.1	15.8	15.9		364			INV	11.79569687	5.345024706	1
443	15	300	362	MATA MATA AMARELO	15.1	15.1	15.2	15.5	15.5	15.7	15.6	15.8	15.8	15.9								0
444	15	300	363	MATA MATA AMARELO	20.8	20.8	20.8	20.9	21	21	20.9	20.9	21.2	21	h=1.85							0
445	15	300	364	BREU VERMELHO	11.2	11.4	11.8	12	11.9	12.8	12.4	12.6	12.9	13.4								0
446	15	300	365	MATA MATA AMARELO	43.4	43.4	43.4	43.7	44	44.7	44.7	44.5	45.2	46.5	h=1.80	360			INV	21.28874904	29.03138376	1
447	15	300	366	ENVIRA PRETA	13.7	13.8	14	14.4	14.3	14.8	14.7	14.9	15	15.3								0
448	15	300	367	EMBAUBA BENGUE	10.5	11	11.1	11.3	11.5	11.5	11.6	11.6	11.7	11.5								0
449	15	300	368	INGA VERMELHA	14.3	14.3	14.3	14.9	15.2	16.1	16.2	16.9	17.5	12.8	h=3.05	359			INV	14.68795746	6.701704006	1
450	15	300	369	LOURO ARITU	13.1	13.5	13.8	14	14.3	14.4	14.5	14.5	14.5	14.4								0
451	15	300	370	ANGELIM RAJADO	10.4	11.2	12	12.6	13.3	14.2	15.1	15.5	16.4	17.2		361			INV	17.29913874	15.53648796	1
454	15	300	373	MUIRAJIBOIA JERIMUM	22.3	22.5	23	23.5	23.5	24	24.1	24.4	24.6	24.3								0
455	15	300	374	MUIRACATIARA	38.5	40	40.3	41.1	41.5	42.4	41.6	42.2	42.1	43.2	h=1.78	362			INV	44.86122874	79.31951907	1
456	15	300	375	PURUI	26	26	26	26.2	26.5	27	26.7	26.9	27.5	27.3	h=2.80	358			INV	13.45382885	11.6900573	1
457	15	300	376	ABIURANA OLHO DE VEADO	22	23.4	24.2	24.9	25.6	26	26.5	27	27.5	29.5		355			INV	9.242902952	5.558746435	1
460	15	300	379	ABIURANA	19.2	19.2	19.2	19.2	19.2	19.4	19.3	20	19.2	19.3	h=1.80							0
463	15	300	382	BREU PITOMBA	13.2	13.9	13.9	13.9	14.2	15.1	15.5	15.7	16.1	16.7								0
464	15	300	383	MACUCU CHIADOR	16.2	16.8	17.5	17.9	18.4	19	19.1	19.5	20.5	21	DAP com deforma��es	356			INV	7.89078756	4.093706349	1
465	15	300	384	PIMENTA DE NAMBU	13.2	13.8	14.5	15	15.3	15.9	16.2	16.5	17.2	17.6								0
466	15	300	385	BREU VERMELHO	11.6	11.6	11.7	11.7	11.7	11.8	11.9	11.9	11.9	12								0
467	15	300	386	CORACAO DE NEGRO	14	14.2	14.5	15	15.6	15.2	15.4	15.4	15.7	16.4		357			INV	18.36556977	10.78079855	1
468	15	300	387	SERINGARANA	20.5	20.5	20.5	20.5	20.1	20.1	20.4	20.4	20.5	20.6								0
470	15	300	389	BREU VERMELHO	14.2	14.5	14.7	14.8	15.2	15.9	16.7	17.5	18.3	19.2		354			INV	19.94822638	18.44832586	1
472	15	300	376A	MACUCU		10.4	10.6	10.9	11.2	11.4	11.7	11.7	12.5	12.5								0
473	15	300	376F	ABIURANA							10.5	10.7	10.7	10.7								0
475	15	300	384H	MUAJIBOIA JERIMUM									10.5	10.9								0
476	15	300	385E	BREU VERMELHO						10.5	10.9	11.1	12.4	12.4	inclinada							0
478	15	300	386A	VIOLETA		10.4	10.7	10.8	11	11.3	11.4	11.6	11.7	17								0
479	15	300	389I	BREU VERMELHO										11								0
483	16	320	393	FALSA RAINHA	10.2	10.3	10.3	10.3	10.3	10.5	10.6	10.6	10.6	10.6		352			INV	20.39866604	26.6721401	1
484	16	320	394	BATINGA	34.5	35	35.6	36.1	36.7	37.4	37.9	38.5	39.6	39.8		353			INV	52.77138071	89.34228035	1
485	16	320	395	MATA MATA AMARELO	24	24.3	24.5	24.9	25.4	25.5	26	26.1	27.1	28		349			INV	49.52218641	28.2654619	1
486	16	320	396	ANGELIM RAJADO	13.4	13.4	13.4	13.5	13.5	13.5	13.4	13.4	13.6	13.6								0
488	16	320	398	ABIURANA OLHO DE VEADO	21.2	22	22.1	22.9	23	23.5	24	24	25.3	26.2		348			INV	18.81599929	18.83323515	1
489	16	320	399	RIPEIRO VERMELHO	13.8	13.8	13.8	13.8	13.8	14	13.9	13.7	13.9	14.2		344			INV	9.56956601	5.737878575	1
490	16	320	400	ACHICHA	10.2	10.8	10.9	10.9	11.2	11.4	11.4	11.4	12.3	13.4		539	j400H		INV	18.89816281	17.65011194	1
491	16	320	401	LOURO FOFO	10.3	10.6	10.6	11	11.4	11.4	11.4	11.2	11.4	11.7		342	j <10		INV	19.08143622	19.40067644	1
492	16	320	402	PITOMBA DA MATA	11.5	11.8	11.8	12	12.5	12.5	12.3	12.5	13.2	13.8		343			INV	25.3232121	13.67172031	1
494	16	320	404	CASTANHA JARANA FM	30.5	30.6	31	31.2	31.2	31.6	32	32	36.2	31.6		350			INV	14.75389547	14.42184479	1
495	16	320	405	ABIURANA	21.2	21.2	21.5	21.6	22	22.5	22.5	22.8	23.2	24		351			INV	12.21977011	8.704264075	1
496	16	320	406	BREU VERMELHO	11.8	11.9	12.2	12.2	12.5	12.8	13.1	13.5	14.6	15								0
499	16	320	409	TACHI PRETO	12.5	12.5	12.8	12.8	13.1	13.6	14.1	14.5	15.8	16.8	h=1.60	341			INV	14.05347248	9.877665189	1
500	16	320	410	MAMAOZINHO	18.4	18.6	18.7	19	19.3	19.6	20	20.2	18.7	20.8		345			INV	26.24082947	38.58484736	1
505	16	320	415	MATA MATA AMARELO	10.9	10.9	10.9	10.9	10.9	10.9	10.8	10.9	11	11								0
507	16	320	399F	MATA MATA AMARELO							10.6	11.6	11	11.2								0
508	16	320	400H	MACUCU CHIADOR										11								0
509	16	320	404F	BREU VERMELHO							11.1	11.4	12.5	12.3								0
511	16	320	409A	CARAIPE		10	10	10.2	10.3	10.6	10.7	10.9	10.8	11		347	j 410I		INV	14.53433789	4.119717159	1
513	16	320	409I	BREU VERMELHO										10.8								0
514	16	320	410I	MATA MATA MIRIM										10.5								0
515	17	340	417	MACUCU CHIADOR	23	24	24	24.5	24.7	25	25.5	26	26.5	27.5	h=1.80	340			INV	34.51135586	45.01585751	1
516	17	340	418	MUIRAJIBOIA AMARELA	26.2	26.6	27.6	28.5	29.2	29.4	29.7	29.8	30.1	30.1		337			INV	41.30756457	92.04040872	1
517	17	340	419	UXI AMARELO	24.2	25.5	25.7	26.2	27	27.6	28.5	29	28.7	29		339			INV	24.03812789	19.48832818	1
518	17	340	420	ABIURANA ABIU	11.1	11.4	11.5	11.8	12	12.1	12.3	12.8	12.8	13.1								0
519	17	340	421	BREU VERMELHO	12	12.4	12.8	12.8	13.1	13.1	13.4	13.5	14.6	15.2								0
520	17	340	422	CORACAO DE NEGRO	14.4	14.5	15	15.1	15.3	15.3	15.1	15.1	15.7	15.8		338			INV	11.99729028	8.884171307	1
525	17	340	427	BREU PITOMBA	17.8	17.8	18	18.1	18.5	18.5	18.5	18.3	22.8	19.2		326			INV	15.49954207	12.07250539	1
528	17	340	430	ABIURANA	14	14.7	14.9	15.2	15.3	15.8	15.6	15.6	15.6	16.6	verificar?	323			INV	18.35643013	8.650778071	1
529	17	340	431	UCUUBA VERMELHA	16.1	16.5	16.5	16.7	17	18.1	17.1	17.1	17.7	17.6		324			INV	15.85120313	11.09425899	1
530	17	340	432	BREU PITOMBA	18.7	18.9	19	19.3	19.3	19.4	19.4	19.4	20	20		331			INV	9.427875367	5.342125851	1
531	17	340	433	ABIURANA	23.2	23.5	23.7	24	24.5	24.5	24.4	24.3	25	25		330			INV	20.02154922	25.94425713	1
533	17	340	435	BREU VERMELHO	10.8	12	12.1	12.8	13.2	13.3	13.4	13.4	14	14.5	h=1.80							0
534	17	340	436	ABIURANA	14.2	15.1	15.7	16.1	16.4	17	17.4	17.5	18.3	18.5		328			INV	13.07843976	9.66054746	1
535	17	340	437	ABIURANA OLHO DE VEADO	11.4	12	12.4	12.7	12.9	13	13	13.1	13.5	13.5								0
536	17	340	438	LOURO FOFO	12.4	13	13.5	13.7	14	14.2	14.8	14.8	15.2	15.7								0
538	17	340	440	MACUCU CHIADOR	11	11.5	11.6	12	12.3	12.5	12.8	13	13.5	14		329			INV	10.83126106	8.334472174	1
539	17	340	441	BREU VERMELHO	11	11.4	11.6	12.1	12.3	12.5	12.6	12.7	13.3	13.7	h=1.40							0
540	17	340	442	MATA MATA AMARELO	15.5	15.6	15.8	15.8	15.8	16	15.9	16	16.3	16.3								0
541	17	340	443	ABIURANA	24.2	24.6	25.3	25.5	25.9	26.3	26.2	26.2	26.8	27		333			INV	20.04470452	9.199368429	1
542	17	340	444	MATA MATA AMARELO	11.3	11.3	11.3	11.4	11.4	11.4	11.4	11.4	11.7	11.5								0
543	17	340	445	BREU VERMELHO	16	16.5	17	17.2	17.6	17.9	18.1	18.2	18.7	18.5		325			INV	8.826615541	2.8113748	1
544	17	340	446	MUCURAO	15.1	15.1	15.3	15.4	15.4	15.5	15.4	15.5	15.6	15.5								0
545	17	340	417G	MUIRATINGA								10.1	10.3	10.4								0
546	17	340	423A	UXI PRETO		10.1	10.1	10.5	10.7	11	11.3	11.4	11.9	13		332			INV	26.10262401	21.80359957	1
547	17	340	424F	ABIURANA ABIU							10.4	10.5	10.6	10.6		335			INV	8.217151517	4.683412006	1
548	17	340	439A	ACARIQUARA ROXA		11.3	11.6	11.9	12.1	12.4	12.3	12.4	12.7	13.2								0
549	18	360	447	SUPIA	13	13	13.3	13.3	13.3	13.4	13.5	13.5	13.5	13.3								0
550	18	360	448	CAJU� FM	66.5	67.3	69	69.9	71	72.6	73.6	73.6	74.6	74.8		327			INV	84.38730628	313.734545	1
551	18	360	449	MAUEIRA	12	12	12	12.1	12.2	12.2	12.2	12.3	12.3	12								0
552	18	360	450	RIPEIRO VERMELHO	15.1	15.4	15.5	15.5	15.7	15.7	15.7	15.6	16.7	15.7								0
553	18	360	451	RIPEIRO VERMELHO	32.6	33.1	33.4	33.7	33.7	34	34.1	34.1	34.6	34.7								0
554	18	360	452	FALSO ARITU	18.2	18.5	18.5	19	19	19.2	19.4	19.5	19.7	20	h=1.65							0
555	18	360	453	SERINGA VERMELHA	27	27	27	27.7	27.8	28.5	28.4	28.7	28.7	29	h=1.90							0
556	18	360	454	INHARE	24.9	25.5	26	26.3	26.5	27.2	27.1	27.4	27.6	27.7		318			INV	10.95296102	5.553494919	1
557	18	360	455	MACUCU CHIADOR	13.6	13.7	13.9	14.3	14.3	14.3	14.4	14.5	15.6	14.4								0
558	18	360	456	ABIURANA	13.9	14.3	14.5	14.9	15	15	15	15.2	15.8	16								0
559	18	360	457	VIOLETA	42	42	42	42.1	42.5	42.5	42.4	42.3	42.5	43	h=1.80	320			INV	56.05377117	88.07316815	1
560	18	360	458	ARACA BRAVO	16.4	17.2	18.1	19.1	19.7	20.3	20.8	21.1	21.7	22		321			INV	15.49964272	9.215327436	1
561	18	360	459	MATA MATA AMARELO	23	24.4	24.9	25.3	25.8	25.9	26.4	26.4	27.3	27.5		322			INV	30.77518903	42.32806399	1
562	18	360	460	ANANI	19.6	20.3	21	21.6	22.5	23.3	23.7	24.1	25.4	26		317			INV	13.03537923	9.041839711	1
565	18	360	463	SERINGARANA	20.3	20.5	20.5	20.7	20.7	21.1	20.7	20.9	22.3	20.8								0
566	18	360	464	BREU VERMELHO	11.4	11.8	12	12.1	12.2	12.5	12.4	12.4	13.6	12.7								0
567	18	360	465	MATA MATA AMARELO	15.2	15.4	15.4	15.4	15.4	15.5	15.6	15.7	16.6	15.5								0
568	18	360	466	ABIURANA	11.2	11.5	11.7	12	12	12	12.1	12.3	12.6	12.3								0
569	18	360	463I	MATA MATA PRETO										10.5								0
570	19	380	467	MATA MATA AMARELO	12.7	13	13.6	14	14.1	14.3	14.6	14.6	14.6	14.7								0
571	19	380	468	TANIMBUCA	110	117	117	117	117	117	117	117	117	117	MEDIDA REPETIDA	319			INV	94.09838584	371.1731501	1
572	19	380	469	SERINGA VERMELHA	50	50.7	50.7	51.3	51.3	51.6	52.1	52.2	52.5	53.1	h=1.60	316			INV	38.09677722	55.10067165	1
573	19	380	470	ENVIRA AMARELA	22.4	22.5	23	23.8	24.1	24.5	24.8	25	25.6	25.4	h=1.50							0
574	19	380	471	RIPEIRO VERMELHO	11.3	11.5	12	12.1	12.3	12.4	12.4	12.5	12.5	12.7								0
575	19	380	472	BREU VERMELHO	21.4	21.7	22	22.3	22.6	22.8	22.7	23.1	24.3	23.4								0
576	19	380	473	CORACAO DE NEGRO	11.5	11.5	11.8	12.3	12.4	12.9	13.5	13.6	15.1	14.3								0
577	19	380	474	PAJURAZINHO	54.2	54.7	55.9	56.3	56.5	56.5	56.5	56.2	57.4	56.8								0
578	19	380	475	ABIURANA CASCA FINA	11.4	11.8	11.8	11.8	11.8	12.2	12.1	12	12.4	12.2								0
579	19	380	476	MUIRAXIMBE	14.3	14.5	15.1	15.4	15.6	16.1	16.1	16.1	16.4	16.5								0
581	19	380	478	MATA MATA AMARELO	10.2	11.7	11.8	12.4	12.4	12.4	12.4	12.5	12.3	13								0
583	19	380	480	ITAUBA	24.4	24.8	25.1	25.8	25.9	26	26	26	26.2	26.5		315			INV	34.1061475	64.74249013	1
584	19	380	481	MATA MATA AMARELO	19.4	19.6	19.9	20.1	20.8	20.8	20.9	21	21.6	22								0
585	19	380	482	INGA VERMELHA	21.7	22.3	22.7	22.7	23	23.4	23.4	23.1	23.5	23.2								0
586	19	380	483	ENVIRA PRETA	11.9	12	12.2	12.3	12.6	12.6	12.6	12.6	12.5	12.5								0
587	19	380	484	GITO BRANCO	11.7	11.8	12	12.1	12.4	12.4	13.2	13.2	13.7	14		312			INV	9.215123264	4.371746102	1
589	19	380	486	BREU MANGA	50.5	51	52.3	53	53.6	55	55.7	56.4	58.1	58		313			INV	41.29962688	81.63766215	1
590	19	380	487	SAPATEIRO	18	18.2	18.8	18.9	18.9	19	19	19.5	19.3	19.3								0
591	19	380	488	BREU VERMELHO	16.7	17	17.3	17.4	17.6	17.7	17.8	17.8	17.8	17.9								0
592	19	380	489	INGA VERMELHA	18.9	20.4	21.7	22.6	23.4	24.5	24.7	25	27	28.2	h=1.60							0
593	19	380	490	BREU VERMELHO	18.8	19	19	19	19	19.1	19.1	19.2	19.4	19.2								0
594	19	380	491	MUIRAJIBOIA JERIMUM	32.4	33	34	34.2	34.7	34.8	35.1	35.2	36.2	35.8		310			INV	25.88838503	31.7501793	1
595	19	380	480E	DESCONHECIDA						10.5	10.5	10.5	10.4	10.5	verificar?							0
596	19	380	481C	PEPINO DA MATA				11.2	11.8	11.9	12.3	12.4	12.2	12.8								0
597	19	380	484A	MACUCU CHIADOR		10.7	11.4	12.2	12.6	12.6	13	13.9	15.3	15.2		314			INV	15.9777306	15.67016188	1
598	19	380	484C	CARAIPE				10.1	10.5	10.7	10.7	10.7	12.2	11.4		311			INV	14.19460724	8.795508234	1
599	20	400	492	BREU VERMELHO	23.3	23.7	24.5	24.7	25.1	25.2	25.2	25.5	25.8	25.9								0
600	20	400	493	JUTAI MIRIM	13.7	14.3	14.5	14.7	14.8	14.8	14.8	14.8	14.9	14.7								0
601	20	400	494	TAQUARI VERMELHO	11	11	11	11.1	11.9	11.2	11.2	11.5	11.2	11.2								0
602	20	400	495	SAPATEIRO	24.2	24.6	24.7	24.8	25	25.2	25.2	25.2	25.6	25.6		307			INV	22.35180262	30.8394587	1
604	20	400	497	CARAIPE	19.5	19.8	19.9	20	20.4	20.4	20.6	20.7	20.7	20.9	TROCAR PLACA	306			INV	20.87065162	15.29856494	1
605	20	400	498	MUIRACATIARA	12.7	13.4	13.7	14.2	14.2	14.7	15.1	15.6	17.5	16.8								0
606	20	400	499	MUIRAJIBOIA JERIMUM	21	21.5	22.5	23.1	23.1	23.7	23.9	24	25.6	25								0
608	20	400	501	ACARIQUARA ROXA	15.8	17.2	17.9	18.1	18.1	18.4	18.4	18.4	19.1	19.2		302			INV	20.36981047	23.41403991	1
609	20	400	502	TAPURA	15.2	16.2	16.8	17.2	17.9	17.9	18.5	18.8	20.5	21		309			INV	17.45473049	15.33279881	1
610	20	400	503	PAU D'ARCO	20	21	21.5	22.4	24.4	24.4	24.4	24.6	25.3	25.9		308			INV	24.71387406	31.74645205	1
611	20	400	504	URUCURANA CACAU	20.8	22	22.4	22.9	23.7	25.3	26.3	26.9	28.2	29	h=1.70	297			INV	24.00227826	26.04532664	1
612	20	400	505	ABIURANA BACURI	46.5	46.5	46.7	47.2	47.3	47.6	47.7	48.8	49.6	48.5		296			INV	44.29942182	100.8883492	1
613	20	400	506	ARABA ROXO	38	38	38	38	38.2	38.5	38.4	37.8	38.6	37.9								0
614	20	400	507	MATA MATA AMARELO	12.7	13	13	13.3	13.8	13.9	14.2	14.2	15.5	14.5								0
615	20	400	508	JARAI	13.4	13.5	14.4	14.8	15.2	15.6	15.6	16.9	16.8	18		301			INV	16.72575143	15.66650228	1
616	20	400	509	MACUCU CHIADOR	19.3	19.6	19.8	19.9	20.3	20.8	21	21.1	22.4	21.5		303			INV	29.19889312	40.47341419	1
618	20	400	511	UCUUBA PUNA	35	35.3	35.5	36.2	36.6	36.8	36.8	36.8	36.8	36.8		304			INV	26.63554155	35.67777842	1
620	20	400	513	PAJURAZINHO	32.5	32.5	32.5	33.3	33.3	33.7	33.6	34	34.4	34.5	h=3.00	300			INV	42.22055049	62.33920715	1
621	20	400	497C	CHICLETE BRAVO				10.4	11.1	12.2	13.2	13.6	15.8	15.5		305			INV	15.54635143	13.81736724	1
624	20	400	504D	INGA BRANCA					10.3	11	13.2	14.4	15.7	17.5		299			INV	37.32992186	41.00311811	1
625	20	400	509D	CORACAO DE NEGRO					10.2	10.4	10.4	10.4	11.8	10.7								0
626	21	420	514	PIAOZINHO	13.1	13.5	13.5	13.8	13.8	14.5	14.5	14.8	14.8	14.8	h=1.60							0
627	21	420	515	MATA MATA AMARELO	17.4	17.6	17.7	17.8	18.3	18.7	18.7	18.6	18.7	18.8								0
628	21	420	516	MUIRAJIBOIA PRETA	12.4	12.5	12.5	12.5	12.6	12.6	12.6	12.6	12.8	12.5								0
629	21	420	517	JOAO MOLE	10.6	10.6	10.6	10.8	10.9	10.9	10.9	10.9	11.9	10.8								0
630	21	420	518	MATA MATA AMARELO	12.5	13.1	13.5	14	14.2	14.3	14.5	14.6	15.1	14.8								0
631	21	420	519	CASTANHA VERMELHA	18.7	19.2	19.5	19.9	20.5	21	21.5	21.5	23.2	22.4		298			INV	24.43883929	13.21158706	1
632	21	420	520	SUCUPIRA PRETA	39	39	39	39.7	39.8	40.6	41.5	41.5	42.6	41.5								0
633	21	420	521	SERINGARANA	10.6	10.9	10.9	10.9	11	11.5	11.6	11.8	12.7	12								0
634	21	420	522	TAQUARI VERMELHO	10.7	10.7	10.7	10.7	10.8	10.8	10.8	10.8	10.8	10.9								0
635	21	420	523	MUIRAJIBOIA JERIMUM	11	11.5	12	12.4	12.5	12.5	12.5	12.3	12.2	12.5								0
637	21	420	525	MACUCU CHIADOR	28.5	28.5	28.5	29	29.1	29.2	29.4	29.4	29.5	29.9	h=1.75	294			INV	23.37231023	25.45071407	1
638	21	420	526	CARAIPE	18.4	18.4	18.4	18.4	18.7	18.7	18.7	18.9	19.2	19								0
639	21	420	527	MATA MATA AMARELO	10.2	10.3	10.3	10.4	10.4	10.4	10.5	10.5	10.8	10.5								0
640	21	420	528	DESCONHECIDA	26.1	26.2	26.2	26.2	26.3	26.3	26.4	26.1	26.5	26.5								0
641	21	420	529	TAQUARI VERMELHO	11.8	11.9	11.9	11.9	11.9	11.9	11.9	11.9	12	12								0
642	21	420	530	ABIURANA FEDORENTA	14.2	14.5	14.8	15.2	15.3	15.5	15.6	15.6	16	15.5		291			INV	12.36106566	8.49577156	1
643	21	420	531	MATA MATA AMARELO	12.4	12.6	12.8	12.8	13.3	13	13	12.9	13.1	12.8								0
644	21	420	532	CASTANHA VERMELHA	21.4	21.7	22	22.3	22.2	22.3	22.3	22.5	22.2	22.5								0
645	21	420	533	MATA MATA AMARELO	15.8	15.8	15.8	15.8	15.8	16	15.7	15.9	16.1	15.6								0
646	21	420	534	ARACA BRAVO	10.3	10.5	10.5	10.6	10.6	10.7	10.6	10.6	10.7	10.7	Inc.							0
647	21	420	535	MAPARAJUBA	21.3	21.8	22.1	22.4	22.8	23.1	23.3	23.4	23.6	23.6								0
648	21	420	536	URUCURANA CACAU	11	11	11	11.2	11.2	11.2	11.2	11.2	11.5	11.3								0
649	21	420	537	CARAIPE	11.5	11.8	12	12.1	12.1	12.4	12.4	12.4	12.7	12.8								0
650	21	420	538	CUTITE	38.7	40.4	41.5	43.3	44	45.8	46.4	46.4	47	48.3	h=1.60	289			INV	39.86554984	92.55985974	1
651	21	420	539	RIPEIRO VERMELHO	19.1	19.5	19.8	20.1	20.3	20.3	20.5	20.5	21	21								0
652	21	420	540	CASCA PRECIOSA	22.8	23.2	23.9	24.5	24.8	25.3	25.3	25.3	26	26.2								0
653	21	420	541	PIAOZINHO	26.9	27	27	27.1	27.2	27.4	27.5	27.3	27.2	27.4								0
654	21	420	542	RIPEIRO VERMELHO	30.3	30.5	30.5	31.1	31.1	31.5	31.5	31.5	31.8	31.9		290			INV	20.92156162	20.9304296	1
655	21	420	543	MAUEIRA	12.3	12.5	12.5	12.5	12.5	12.5	12.5	12.5	12.7	12.4								0
656	21	420	544	PAJURAZINHO	19.6	20	20.4	20.9	21.5	22.2	22.4	22.1	22.6	23		292			INV	25.17071645	25.03048998	1
657	21	420	545	CASTANHA VERMELHA	10.9	11	11	11	11	11.2	11.2	11.2	11.2	11								0
658	21	420	546	CARAIPERANA	28	28.6	29.2	29.5	29.9	30.5	30.7	31.2	31.7	32		295			INV	29.29399027	45.6339205	1
659	21	420	547	MATA MATA AMARELO	14.1	14.3	14.3	14.3	14.3	14.5	14.5	14.4	14.4	14.6								0
660	21	420	548	ABIURANA	13.2	13.3	13.9	14	14	14.4	14.5	14.5	14.5	14.5								0
661	21	420	549	PIAOZINHO	28	28	28.5	28.5	29.9	29.3	29.3	29.3	29.8	30.1								0
662	21	420	520A	ENVIRA PRETA		10.5	10.9	10.9	10.9	11	11	11	10.9	10.9	Inc.							0
663	22	440	550	BREU VERMELHO	14.5	14.5	14.5	14.7	14.7	15.3	15.4	15.4	15.5	15.5	h=1.85							0
664	22	440	551	ABIURANA	20.2	20.2	20.2	20.2	20.2	20.4	20.3	20.5	20.3	20.4								0
665	22	440	552	VIOLETA	49.5	49.5	49.5	50	50.4	52	52.5	53.2	53	53.9	h=3.80	293			INV	81.5581774	300.3577774	1
667	22	440	554	PIAOZINHO	25	25	25	25	25	25	25	25	25.3	25	h=2.85							0
668	22	440	555	MUIRAJIBOIA AMARELA	18.8	19.8	19.8	20.2	20.2	20.6	20.6	20.7	21.2	21								0
669	22	440	556	PAPO DE MUTUM	12	12.2	12.6	12.8	13.2	13.3	13.4	13.4	13.7	13.5								0
670	22	440	557	RIPEIRO VERMELHO	18	18.1	18	18.1	18.3	18.3	18.3	18.3	18.4	18.4								0
671	22	440	558	MATA MATA AMARELO	12.5	13.5	14.2	14.7	14.9	14.9	15.1	15.1	15.6	15.6								0
672	22	440	559	TAPURA	12.2	12.3	12.5	14.1	14.3	15	15.4	15.4	16.3	15.9								0
673	22	440	560	ANGELIM RAJADO	28	28	28	29	29.1	30.4	31.3	32.1	33.4	34.5	h=2.90	286			INV	25.97000346	40.40752141	1
674	22	440	561	ROSADA BRAVA	42.1	42.1	42.1	42.6	42.7	43	43.3	43.4	43.6	43.7	h=1.80	285			INV	28.34551255	41.78370409	1
676	22	440	563	ANGELIM RAJADO	18.5	19.3	19.9	20.6	21.9	22.1	22.5	23.2	23.3	24.8		281			INV	22.46179391	16.42781452	1
677	22	440	564	MATA MATA AMARELO	11.2	11.6	11.9	11.9	11.9	11.9	11.9	12	12.6	12.2								0
678	22	440	565	CHICLETE BRAVO	30.5	30.5	30.5	31.8	32.3	33	33.5	33.8	34.8	35.3	h=1.80	282			INV	23.96148097	27.66156719	1
679	22	440	566	FALSA CUPIUBA	11.3	11.5	11.7	11.7	12.1	12.1	12.1	12	12.8	12	Inc.							0
680	22	440	567	ABIURANA	72.5	72.5	72.5	72.9	72.9	72.9	73.5	74.4	74	73.7	h=3.00	287			INV	50.37284347	138.7608322	1
681	22	440	568	PAJURAZINHO	34.8	36.2	36.5	36.7	37.4	37.7	37.9	38.1	38.5	39		288			INV	21.40165585	10.04823317	1
682	22	440	569	BREU VERMELHO	16.3	17.8	17.8	18.1	18.6	18.7	18.7	18.8	19	19								0
683	22	440	570	MATA MATA AMARELO	10.1	10.4	10.4	10.6	10.6	11	11	11.4	12.4	11.5								0
684	22	440	571	INGA COPAIBA	13.3	13.4	13.5	13.5	13.6	13.6	13.6	13.5	14.1	13.9								0
685	22	440	572	MATA MATA AMARELO	11	11.2	11.5	11.6	11.6	11.9	12	12	12.1	12.5								0
686	22	440	573	MATA MATA AMARELO	10.5	10.7	11.2	11.2	11.6	11.8	11.8	11.8	13	12.2								0
687	22	440	574	FALSA CUPIUBA	20	20	20.2	20.3	20.4	20.4	20.5	20.5	20.6	20.6								0
688	22	440	575	CUMARU ROXO	14.8	14.8	15	15.5	16.6	16.6	16.9	17.1	17.8	18.1								0
691	22	440	570B	TAQUARI VERMELHO			10.3	10.4	10.4	10.8	10.8	11	11.4	11								0
692	23	460	577	PIAOZINHO	17.8	18.2	18.5	18.8	19.2	19.9	19.9	20.1	20.5	20.8								0
693	23	460	578	ABIURANA ABIU	34.6	34.6	34.6	35	35.5	36.2	36	36.2	36.7	37.3	h=2.80	283			INV	33.94084342	31.62330012	1
694	23	460	579	MACUCU CHIADOR	34	34	34	34.6	34.8	35.2	35.3	35.4	36	36.5	h=1.70	278			INV	29.6487701	24.74957046	1
695	23	460	580	PITOMBA DA MATA	10.5	10.5	10.9	10.9	10.9	11	10.9	11	11	11								0
696	23	460	581	TAQUARI VERMELHO	10	10	10	10.2	10.2	11.6	10.2	10.2	10.3	10.3	h=1.78							0
698	23	460	583	LOURO ARITU	20	20	20	20.4	20.7	21.2	21.4	21.4	22.7	22.9	h=1.60	280			INV	14.98216741	8.8579619	1
699	23	460	584	FALSA CUPIUBA	10.2	10.4	10.5	10.9	11	11.1	11	11.1	11.2	11.2								0
700	23	460	585	FALSA CUPIUBA	10.2	10.2	10.2	10.4	10.4	10.5	10.4	10.4	10.4	10.4								0
701	23	460	586	RIPEIRO VERMELHO	28	28.4	28.5	28.7	29	29	29	29	29	29		276			INV	22.2860228	30.35163303	1
702	23	460	587	CASTANHA VERMELHA	24	24.2	24.5	24.8	25.6	26.1	26.7	26.8	27.3	27.6		279			INV	20.38456664	14.98888199	1
703	23	460	588	CASTANHA JARANA FG	38.2	38.2	38.2	38.4	38.8	39	39.1	39.1	39.1	39.3		277			INV	34.25138225	52.76415357	1
704	23	460	589	MATA MATA AMARELO	17	17.1	17.1	17.3	17.4	17.5	17.5	17.5	17.7	17.5								0
705	23	460	590	MATA MATA AMARELO	22.4	23	23.6	24.3	24.7	24.7	24.7	24.7	25.2	25.4								0
706	23	460	591	PIAOZINHO	40.2	40.2	40.4	40.4	40.4	41.2	40.8	40.8	41	41.5		272			INV	22.25501316	17.33840358	1
707	23	460	592	CASTANHA JARANA FG	42.6	44.7	46.5	47.5	48.3	49.6	50	50.6	51.6	51.4		273			INV	36.3802541	82.43488579	1
708	23	460	593	FALSA CUPIUBA	12.1	12.4	12.5	12.8	13.3	13.3	13.4	13.4	13.7	14.4								0
709	23	460	594	TANIMBUCA	23.4	23.8	24	24.8	25.3	26	26.4	26.4	27.2	27.4								0
710	23	460	595	BREU VERMELHO	15.6	15.7	15.9	16.1	16.1	16.2	16.2	16.2	16.5	17		271	j 607B j <10		INV	21.5356031	28.14736438	1
711	23	460	596	SERINGARANA	10.4	10.6	10.9	11	11.2	11.4	11.3	11.3	11.5	12								0
712	23	460	597	MAUEIRA	21.1	22.4	23	24.2	24.7	25.5	25.5	25.6	25.4	27.2	h=1.75	274			INV	14.0686876	12.68943519	1
714	23	460	599	FALSA RAINHA	10.3	10.3	10.6	10.6	11	11.1	11.1	11.1	11.2	11.2								0
715	23	460	600	SUCUPIRA	48.5	48.5	48.7	48.7	48.7	49.3	49.1	49.1	50	50.1	h=2.80	284			INV	46.41022558	95.83042328	1
716	23	460	601	ACARIQUARA ROXA	58	58.5	59	59.5	60.1	60.1	60.2	60	59.8	61								0
717	23	460	602	RIPEIRO VERMELHO	25	25.7	26.8	27.8	27.8	28.9	28.9	29.2	30.1	30.5								0
718	23	460	603	SERINGA VERMELHA	14.8	15	15.5	16.1	16.3	17.6	17.1	17.6	18.6	19		275			INV	25.95257107	14.92003703	1
719	23	460	600A	PURUI		10	10.1	10.3	10.3	10.5	10.7	10.8	11.1	11.1								0
720	24	480	604	MATA MATA AMARELO	13	13	13.1	13.1	13.4	13.4	13.6	13.8	14.1	14.4								0
721	24	480	605	ABIURANA	11.6	11.7	11.7	11.8	11.9	12.1	12.1	12.2	12.3	12.5								0
722	24	480	606	PIAOZINHO	10.9	11	11.4	11.5	11.7	12	11.9	12.2	12.8	13								0
723	24	480	607	PAU RAINHA	41	41	41	41	41	41.2	41.4	41.4	42	41.6	h=2.75 inclinada							0
727	24	480	611	VIOLETA	42.2	42.2	42.2	42.7	43.2	43.9	43.9	44.1	46.2	44.7	h=2.70	270			INV	65.1202014	127.3580459	1
730	24	480	614	MACUCU FARINHA SECA	12	12	12	12.1	12.2	12.2	12.3	12.3	12.8	12.8		266	j 615		INV	12.99678631	7.543777035	1
731	24	480	615	CASTANHA JARANA FG	16.3	17	17.4	17.9	18.6	18.9	19	19	19.2	19.5								0
732	24	480	616	MACUCU CHIADOR	20.5	22.4	23.5	24.3	25.5	26.7	27.4	27.5	28.1	29	h=1.70	265			INV	41.66722436	67.19149766	1
733	24	480	617	PAJURAZINHO	17.2	17.8	18.4	19	19.7	20.1	20.7	20.7	22	22.3								0
734	24	480	618	CAPITIU FG	13.4	13.5	13.5	13.5	13.9	13.9	13.7	13.7	13.7	14.2								0
735	24	480	619	FALSA CUPIUBA	23.5	23.5	24	24.1	24.2	24.3	24.2	24.2	24.4	24.4								0
736	24	480	620	LOURO PIMENTA	16.7	17.6	18	18.9	19.2	19.6	19.6	19.6	20.2	20.7		267			INV	21.10227524	22.12721144	1
737	24	480	621	MATA MATA AMARELO	10.2	10.4	10.5	10.7	10.7	10.7	10.7	10.8	10.8	11.1								0
738	24	480	622	FALSA CUPIUBA	27.2	27.2	27.2	27.2	27.2	27.3	27.3	27.3	27.6	28	h=1.70	268			INV	18.73035144	15.80215796	1
739	24	480	623	MATA MATA AMARELO	40	40.5	41.3	41.5	41.6	41.6	41.2	41.2	43.2	42.8		264			INV	36.6259162	81.45092652	1
740	24	480	624	MUCURAO	10.2	10.1	10.4	10.4	10.4	10.7	10.7	10.7	10.7	10.7	h=1.40							0
741	24	480	625	SERINGARANA	10.2	10.3	10.5	10.1	10.1	10.1	10.1	10.8	10.9	10.7								0
742	24	480	626	MATA MATA AMARELO	10.6	10.8	11.3	11.3	11.3	11.9	11.9	11.9	12.5	12.7								0
744	24	480	628	TAPURA	24.5	24.5	24.7	24.7	24.8	24.9	24.9	25	25.2	25								0
745	24	480	629	MUIRAPIRANGA FG	42	43.1	44.3	44.3	44.7	45.3	45.4	45.9	46.6	47		269			INV	50.55019903	137.9001372	1
746	24	480	630	MATA MATA AMARELO	10.7	10.9	11.1	11.2	11.4	11.6	11.8	12.2	12	11.9	inclinada							0
747	24	480	631	SERINGA VERMELHA	13.9	14.4	15.2	16	16.3	16.4	16.8	16.9	17.6	17.5								0
748	24	480	607B	MATA MATA AMARELO			10.2	10.3	10.4	10.5	10.7	10.7	11	11.2								0
749	24	480	616G	LECITIDACEAE								11.3	11.8	11.6								0
750	24	480	617G	MUIRATINGA								10.4	12.3	12.5								0
751	24	480	619F	TAQUARI BRANCO							10.1	10	10	10.1								0
753	24	480	626B	TAQUARI VERMELHO			10.1	10.9	10.9	10.9	11.1	11.2	11.6	11.7								0
756	25	500	634	FALSA CUPIUBA	13.5	13.6	14	14	14.1	14.2	14.3	14.3	14.4	14.5								0
757	25	500	635	MATA MATA AMARELO	11.7	12	12	12	12.1	12.2	12.5	12.6	12.5	12.5								0
758	25	500	636	PIAOZINHO	17.6	17.8	18	18.4	18.6	19.1	19.1	19.5	19.7	20		262	j 634		INV	24.22777648	18.07074675	1
759	25	500	637	RIPEIRO VERMELHO	21.5	21.8	21.8	21.8	22	22	22	22.4	22.4	22.5		263			INV	31.98171031	39.69224658	1
760	25	500	638	FALSA CUPIUBA	18	18							45	49	Verificar ?	261			INV	41.29981818	68.88113869	1
761	25	500	639	AMARELINHO	14.8	15.2	15.5	15.6	15.7	15.8	15.8	15.8	16.1	16.1								0
762	25	500	640	TAQUARI BRANCO	11.6	12	12.1	12.7	13	13.1	13.1	13.1	13.2	13.5								0
763	25	500	641	BREU VERMELHO	14.3	14.5	14.5	14.7	14.7	14.7	14.7	14.8	20.4	14.9								0
764	25	500	642	MAMAOZINHO	17.5	18.7	18.7	19	19.6	19.8	20	20.3	20.7	21.2								0
765	25	500	643	FALSA CUPIUBA	15.7	15.7	15.7	15.8	15.9	16	16	16	16.3	16								0
766	25	500	644	ARABA PRETO	32.1	34.6	37.9	38.7	39.9	40.7	40.3	40.3	44.2	46		259			INV	22.29834841	28.44058833	1
767	25	500	645	MUIRAPIRANGA FG	26.4	26.6	26.6	26.7	26.8	27.2	27.1	27.3	27.3	28	h=1.50	260			INV	31.04502042	33.30703728	1
769	25	500	647	GOIABINHA	22.2	22.4	22.9	23.2	23.3	23.5	23.3	23.5	23.4	23.3		258	j 648		INV	15.03850438	14.04933954	1
770	25	500	648	PIAOZINHO	18.8	18.8	18.9	19.2	19.4	19.4	19.9	20.1	20.5	20.2								0
772	25	500	650	PIAOZINHO	36	36	36.2	36.8	36.6	36.8	37	37	37.2	37		256			INV	21.30317076	10.76957599	1
773	25	500	651	MUIRAJIBOIA JERIMUM	10.3	10.4	10.7	11.1	11.2	11.7	11.8	11.8	11.8	11.6								0
774	25	500	652	GOIABINHA	15.3	15.5	15.5	15.7	15.7	15.8	15.9	15.9	15.5	15.9								0
775	25	500	653	ACHICHA	15.9	16.4	17	17.7	18.3	18.9	18.8	18.8	19.3	19.2								0
776	25	500	654	MATA MATA AMARELO	13.8	14.5	14.5	14.8	14.8	15	14.9	15	12.7	14.9								0
777	25	500	655	PIAOZINHO	26	26.2	26.5	26.5	26.7	27.7	27.2	27.3	27.8	26.1								0
778	25	500	656	MATA MATA AMARELO	14.9	15.7	16.5	16.6	16.9	17	17	17	17.3	17.4								0
779	25	500	657	MUIRAJIBOIA JERIMUM	28.7	29	29.4	30	30.2	30.5	30.8	31	31.4	31.8		257			INV	35.25410768	62.4036456	1
780	25	500	633B	BREU VERMELHO			10.5	10.5	10.6	10.6	10.6	10.6	10.8	10.5								0
781	25	500	637D	FALSA CUPIUBA					10.2	10.3	10.5	10.5	10.5	10.5								0
782	25	500	638B	BREU VERMELHO			10.2	10.2	10.3	10.4	10.4	10.4	10.7	10.8								0
783	25	500	639A	MATA MATA AMARELO				10.4	10.5	10.5	10.5	10.5	10.8	10.9								0
784	25	500	641A	MUIRATINGA		11	11	11.3	11.3	11.4	11.7	11.7	11.8	11.7								0
785	25	500	657F	CARDEIRO							10.4	10.6	11.6	12								0
786	26	520	658	ITAUBARANA	11.5	11.6	12	12	12	12.2	12.3	12.4	12.3	12.4								0
787	26	520	659	ENVIRA TARIPUCU	15.5	16	16.5	16.5	16.5	16.5	16.5	16.8	16.8	16.5								0
788	26	520	660	BREU VERMELHO	18.1	18.2	18.4	18.8	19	19	19	18.9	18.9	19								0
789	26	520	661	BREU VERMELHO	11.5	12.3	12.8	13.6	14.2	14.2	14.3	14.3	14.8	14.7								0
790	26	520	662	INHARE	42.4	42.6	43.5	44.2	43.9	43.9	43.9	43.8	44.3	44.1		254	cf limite fotos		INV	45.45611142	86.55275341	1
791	26	520	663	ABIURANA	12	12.2	13.1	13.6	14	14	14.1	14.2	14.7	14.6								0
792	26	520	664	BREU VERMELHO	11.6	12.2	12.3	12.5	12.8	13.1	12.8	12.8	15.1	13.2								0
793	26	520	665	CARAIPE	16.2	16.2	16.2	16.5	16.9	16.9	16.7	16.7	16.7	16.1								0
794	26	520	666	ABIURANA	38.5	38.7	38.9	39.4	39.5	39.8	39.9	39.9	40.4	40.4		253			INV	29.72224135	48.19291892	1
795	26	520	667	INGA COPAIBA	11	11.2	11.4	11.5	11.8	11.8	11.8	11.9	12.4	12.4		252			INV	7.594241333	3.550273345	1
796	26	520	668	CACAUI	10.7	11	11.1	11.4	11.6	11.6	11.6	11.6	11.8	11.7		250			INV	7.094691008	3.5851535	1
797	26	520	669	CARAIPE	37	37	37	38	40.5	39	39	39.1	39.5	40	h=1.90							0
798	26	520	670	CARDEIRO	12.4	13.7	14.4	15	15.7	16.5	16.9	17	17.8	18.5								0
799	26	520	671	ACARIQUARA ROXA	25	25.1	25.5	25.7	25.9	26.8	26.2	26.2	26.4	26.4		251	j 670		INV	21.63156954	21.50408559	1
800	26	520	672	MUIRAPIRANGA FG	10.8	11	11.5	11.7	11.9	12.1	12.1	12.1	12	12								0
801	26	520	673	TANIMBUCA	44.5	44.5	44.5	45.3	45.8	46.2	46.6	46.7	46.1	47	h=3.10	255	cf limite fotos		INV	42.16391131	83.81337253	1
802	26	520	674	ARABA ROXO	22.5	22.6	22.8	22.9	23	23.2	23.2	23.2	23.2	23.2								0
803	26	520	675	MUIRATINGA	17.4	17.5	17.5	17.5	17.7	17.7	17.8	17.5	17.5	17.5								0
804	26	520	676	ABIURANA CUTITE	14.3	15	15.5	16.1	16.1	16.1	16.2	16	16.3	16.1								0
805	26	520	658A	MUIRAJIBOIA JERIMUM		10.1	10.5	10.7	10.8	11	11.2	11.3	11.3	11.3								0
806	27	540	677	SERINGA VERMELHA	26.3	27	27.1	27.3	27.7	27.8	27.9	28.3	28.6	28.8		245			INV	25.60270158	38.24947954	1
808	27	540	679	ACARIQUARA BRANCA	35.7	35.8	36.2	36.8	37.4	37.9	37.9	38.2	38.6	38.7		243			INV	21.38717112	25.39954534	1
809	27	540	680	PITOMBA DA MATA	14.2	14.2	14.5	14.7	14.7	14.7	14.9	14.9	15	15.1								0
810	27	540	681	MUIRAPIRANGA FG	18.2	19.5	20	21.1	21.6	22	22.4	22.5	22.9	23.5		244			INV	27.27832315	18.84616142	1
811	27	540	682	MACUCU FARINHA SECA	31	31.1	31.2	31.9	32.3	32.5	32.4	32.5	33.2	33.5		247			INV	26.85970048	42.76324265	1
812	27	540	683	SERINGARANA	10.6	10.6	11	11	11	11.2	11.5	11.5	11.7	12								0
813	27	540	684	PIAOZINHO	27.5	27.5	28	28.3	28.5	28.9	28.7	29.1	29.5	29.4		246			INV	23.07887616	34.77072565	1
814	27	540	685	ABIURANA	11	11.4	12	12	12.5	12.8	13.2	13.2	13.3	13.8								0
815	27	540	686	CAPITIU FG	12.6	12.6	12.6	12.6	12.6	12.6	12.7	12.7	12.7	12.7								0
816	27	540	687	MUIRAPIRANGA FG	14.6	15.3	15.5	15.8	15.9	16	16	16	15.9	16								0
819	27	540	690	SERINGARANA	18	18.8	19.4	19.4	20.2	19.6	19.8	19.8	20.5	20.1		241			INV	20.05044758	10.71446107	1
820	27	540	691	ABIURANA FEDORENTA	19	20	21	21.7	22.3	23	23.8	24.2	24.9	25.5		242			INV	26.33500809	22.96772138	1
821	27	540	692	FALSA RAINHA	13	13.1	13.5	13.7	13.9	14.1	14.1	14	14.3	14.3								0
822	27	540	693	URUCURANA RASTEIRA	13.5	13.5	13.5	13.9	14.1	14.7	14.7	14.9	15.4	15.5	h=2.05							0
823	27	540	694	MANDIOQUEIRA	74.6	74.6	74.6	74.6	74.6	76	76.4	76.4	77.6	78.2	h=3.4	236			INV	52.75872875	125.0799872	1
824	27	540	695	PITOMBA DA MATA	11.8	11.8	12	12	12.1	12.4	12.2	12.2	12.1	12								0
825	27	540	696	BUCHUCHU CANELA DE VELHO	15.8	15.8	15.8	16.6	17.2	18	18.2	18.2	19.5	18.6	h=2.20							0
826	27	540	697	PIAOZINHO	28.5	28.5	28.5	28.5	28.6	29.1	29.1	29.2	29.4	29.6	h=3.20							0
827	27	540	683I	SERINGARANA										10.5								0
828	27	540	684E	CARAIP�						10.3	10.3	10.2	10.1	10								0
829	27	540	684G	CARDEIRO								10	10.3	10.5								0
830	27	540	690A	ABIURANA				10.1	10.3	10.6	11.1	11.3	11.6	11.5	Placa "c"							0
831	28	560	698	MACUCU FARINHA SECA	28	29	29.5	30.2	30.6	31.4	31.8	32.2	32.7	33.8		235			INV	34.28752817	23.10357882	1
832	28	560	699	ABIURANA	20.5	21	21.2	21.3	21.5	22	22.4	22.4	22.5	22.5								0
833	28	560	700	BRANQUINHA	12.1	12.2	12.2	12.3	12.3	12.3	12.3	12.3	12.5	13.1	Inc.							0
834	28	560	701	BREU MANGA	29.5	29.5	29.5	30.2	30.8	31.7	32.4	32.4	33	33.5	h=1.90	237			INV	23.59519676	23.92177329	1
835	28	560	702	RIPEIRO BRANCO	13	13.4	13.5	13.8	13.9	13.9	14	14	14.1	14.2								0
836	28	560	703	MACUCU MURICI	42.6	43.4	44.5	45.5	46.4	47.6	47.9	48.2	49.8	49.8		238			INV	60.01844265	168.9194939	1
837	28	560	704	INHARE	20.7	20.7	20.7	20.7	21	21	21	21.1	21	21.1	h=1.85							0
838	28	560	705	CARAIPE	17	17.1	17.4	17.6	18.3	18.3	18.4	18.2	19.3	18.4								0
839	28	560	706	URUCURANA	27.2	27.2	27.2	27.3	27.6	27.6	27.8	28	28.2	26.4	h=1.90							0
840	28	560	707	UXIRANA	13.1	13.7	14.5	14.8	15.3	15.4	15.7	15.8	16.2	16.3								0
841	28	560	708	DESCONHECIDA	11.6	12.7	13.2	13.6	14.1	14.5	14.7	14.9	14.9	15.5								0
842	28	560	709	ARABA ROXO	17.8	18	18.1	18.3	18.3	18.4	18.4	18.4	18.4	18.5								0
843	28	560	710	CASTANHA VERMELHA	17	17.5	17.8	18.2	18.6	19	19	19.3	19.4	19.7								0
844	28	560	711	JARAI	32.4	32.4	32.4	32.4	33.7	33.2	32.5	32.2	32.9	33.3	h=3.00	234			INV	26.53000512	35.66997916	1
845	28	560	712	BREU VERMELHO	17.7	18.2	18.2	18.2	18.2	18.5	19.7	20	20.2	20.4	h=1.90							0
846	28	560	713	MUIRAJIBOIA AMARELA	36.5	36.5	36.5	36.6	36.6	36.7	36.7	37	37.2	36.8	h=3.40	232			INV	30.01822152	29.20899712	1
847	28	560	714	TAQUARI VERMELHO	11	11.2	11.3	11.4	11.5	11.8	11.7	11.7	11.6	11.7	verificar?							0
849	28	560	716	MATA MATA AMARELO	13.7	14.3	14.8	15	15	15.2	15.3	15.3	15.4	15.5								0
850	28	560	717	CARAIPE	24	24	24	24.4	24.7	25.3	25.4	25.6	26.1	26	h=1.80	229			INV	23.50074435	25.89533345	1
851	28	560	718	MATA MATA AMARELO	16.7	17.7	18	18.5	18.7	19.2	19.4	19.5	19.4	19.6								0
852	28	560	719	MATA MATA AMARELO	12.2	12.1	12.3	12.3	12.4	12.6	12.6	12.6	12.4	12.6								0
853	28	560	720	LOURO CHUMBO	11.5	11.8	11.8	11.9	11.9	12	12	12.3	12	12.5								0
854	28	560	721	PAU CANELA	23.6	24.5	24.7	25	25.5	25.8	26	26.3	27.7	27.1		228			INV	20.82646712	23.37048626	1
855	28	560	722	MUTUTI	35.2	35.2	35.2	35.2	35.3	35.2	35.4	36	32.2	32.3	h=3.20	231			INV	31.2235507	43.52850096	1
857	28	560	700E	UXIRANA						10.4	11	11.6	11.5	11.5								0
858	28	560	704D	ENVIRA FOFA					10.4	10.7	11	11	11.4	11.2								0
859	28	560	705F	ABIURANA ABIU							11.6	11.8	11.8	12								0
860	28	560	709G	GITO BRANCO								10.8	10.9	11		233			INV	11.68081946	4.022317135	1
861	28	560	712B	TAQUARI VERMELHO			10.8	10.9	10.9	10.9	10.9	10.9	10.9	11								0
862	28	560	713B	ABIURANA DOURADINHA			10	10.3	10.5	10.7	10.9	10.6	11	10.6								0
863	28	560	716A	BREU VERMELHO		10.6	11	11.7	12	12.5	12.8	12.8	13	13	h=1.50							0
864	28	560	718A	LOURO CHUMBO		11	11	11.1	11.1	11.4	11.5	11.5	11.9	11.7								0
865	29	580	724	BREU VERMELHO	12	12.1	12.1	12.2	12.4	12.7	12.7	12.9	13.2	13.2								0
866	29	580	725	MATA MATA AMARELO	19.3	20.5	21	21.7	22	22.7	22.7	22.7	22.9	23	h=2.10	230			INV	28.98079013	31.65903652	1
867	29	580	726	ENVIRA FOFA	12.4	14.4	16.5	18.2	19.6	21.7	22.3	22.9	23.9	24.7		226			INV	21.23739786	26.93883231	1
868	29	580	727	MACUCU CHIADOR	10.8	11	11.5	12	12.3	12.6	12.7	12.9	13.2	13.5								0
869	29	580	728	TAQUARI VERMELHO	17	17.1	17.2	17.6	18	17.8	17.8	18.2	18.3	18.3		223			INV	25.08231294	8.22212315	1
870	29	580	729	FAVEIRA FF	26	28.1	29.3	29.9	31.9	32.4	32.9	33.2	33.9	36.3	h=2.80	222			INV	36.86922039	65.37245315	1
871	29	580	730	ENVIRA SARA SARA	28.5	28.5	28.5	28.5	28.5	29	29.3	29.5	29.5	29.4	h=4.40	227			INV	28.09212268	27.43515397	1
872	29	580	731	RIPEIRO VERMELHO	15.4	16.2	16.5	16.9	17.2	17.2	17.9	18.1	18.2	18.1								0
873	29	580	732	MUIRAJIBOIA PRETA	11.3	12.2	12.5	12.7	13	13.3	13.3	13.3	13.3	13.2								0
874	29	580	733	CASTANHA VERMELHA	17.5	17.5	17.5	17.5	17.5	17.7	17.6	17.6	17.7	17.5	h=1.50							0
876	29	580	735	BREU VERMELHO	20.1	20.1	20.5	21	21.2	21.5	21.8	22	22	22.2		225			INV	15.62385832	14.12808363	1
877	29	580	736	CARAIPE	12.5	13	13.4	13.5	13.7	13.8	13.8	13.8	13.9	13.8								0
878	29	580	737	MATA MATA AMARELO	11.6	12	12.5	12.5	13.2	13.5	13.2	12.7	13.4	13		221			INV	7.357118899	3.06005287	1
879	29	580	738	TACHI PRETO	14.5	15.5	16.1	17	17.6	18.5	18.8	19.4	20	20.8								0
880	29	580	739	TAUARI	24.9	28	31	32.5	34.3	37.4	38.3	39.6	42	43.8		224			INV	38.15119584	80.22267456	1
881	29	580	740	BREU VERMELHO	10.5	11.3	12.2	12.5	13	13.4	13.7	13.8	14.5	15.2								0
882	29	580	741	MACUCU CHIADOR	11.5	11.5	11.5	11.9	12.2	12.7	13.2	13.2	13.7	14	h=1.80	213			INV	8.469792066	3.195281605	1
889	29	580	748	FIGO BRAVO	11.6	11.6	11.6	11.6	11.6	12.4	12.2	12.1	12.1	12.1	Inc.							0
890	29	580	749	MATA MATA AMARELO	14.3	15	15.6	16.5	16.8	17.2	17.4	17.5	17.5	17.7								0
892	29	580	751	MANDIOQUEIRA LISA	31.7	32	32.3	32.5	32.8	33.7	34	34.2	35	35.7		219			INV	27.02299772	45.88748055	1
893	29	580	752	PAJURAZINHO	32.6	32.6	32.6	32.7	32.8	33.4	33.1	33	33.4	32.2	h=3.30	218			INV	28.10600236	20.20018133	1
894	29	580	753	MATA MATA AMARELO	10.1	10.3	10.8	11	11.1	11.5	11.4	11.5	11.4	11.4								0
895	29	580	754	CARAIPE	17.2	17.2	17.2	17.2	17.2	17.5	17.8	17.8	17.5	17.5	h=1.95							0
896	29	580	729B	EMBAUBARANA			11	11.5	12.5	12.9	13.2	14.5	15.4	16.3								0
897	29	580	729C	MATA MATA AMARELO				13	13.6	13.7	13.8	13.8	14.4	14.3								0
898	29	580	730A1	TAQUARI VERMELHO		10.8	11	11.5	11.8	11.9	11.9	12.1	12	12.4								0
899	29	580	730A2	BREU PITOMBA		10.4	10.5	10.8	10.9	11	11.2	11.2	11.5	12.8								0
900	29	580	737B	MACUCU CHIADOR			10.2	10.5	10.8	10.9	10.8	11.9	11	11.5								0
901	29	580	737G	URUCURANA								10.1	10.1	10								0
902	29	580	741A	LOURO PRETO		10.5	10.5	11	12	12.1	12.9	13.5	14.3	13	h=1.80							0
903	29	580	742A	PEPINO DA MATA		10.3	10.5	11	11.4	11.8	12.2	12.5	12.7	13								0
904	29	580	744H	TAQUARI VERMELHO									10.8	10.8								0
905	29	580	745F	MATA MATA AMARELO							10.2	10.4	10.8	11								0
907	30	600	755	INGA COPAIBA	13.7	14.4	15.4	15.8	16.5	17.2	17.3	17.6	17.7	18.1								0
908	30	600	756	ABIURANA	31	31	31	31.8	32	33.8	33.4	33.8	34.5	35	h=1.70							0
909	30	600	757	MATA MATA AMARELO	18.2	18.9	19.5	20.4	20.7	21.1	21.2	21.2	21.1	21.8								0
910	30	600	758	AMAPA ROXO	19.2	20	20	20	20.6	21.6	21.9	21.9	22.6	23.2		214			INV	18.73808837	13.01151177	1
911	30	600	759	MATA MATA AMARELO	11.6	11.6	11.6	11.8	12	12.1	12	12.2	12	12.3								0
912	30	600	760	TAQUARI VERMELHO	11.2	11.2	11.2	11.2	11.2	11	11.9	12.1	11.6	13		212			INV	14.13407935	7.588046946	1
914	30	600	762	BREU VERMELHO	14.4	15	15.7	15.9	17	17.4	17.8	18.2	19.1	19.5		216	j 741H		INV	25.98506404	38.34291171	1
916	30	600	764	MATA MATA AMARELO	31.3	31.3	31.3	31.6	32.6	32.8	33	33.4	33.5	33.8	h=2.80	206			INV	50.72233165	117.3357347	1
918	30	600	766	ARABA ROXO	15.5	16	18	19.3	20.3	21.2	21.5	22.5	23.3	24.7								0
919	30	600	767	TAQUARI VERMELHO	10.8	10.8	10.8	10.8	10.8	10.4	10.5	10.3	10.3	10.5	verificar?							0
922	30	600	770	CARAIPE	13	13.8	15	15.7	16.4	16.9	17.4	17.7	18.2	19		200			INV	28.11450513	31.39759009	1
923	30	600	771	MATA MATA AMARELO	10.5	10.5	10.6	11.1	11.2	11.2	11.2	11.2	11.4	11.2								0
924	30	600	772	MATA MATA AMARELO	17.2	17.5	17.8	19	19.3	19.9	20	20.5	20.9	21		204			INV	22.29506042	17.18153474	1
925	30	600	773	EMBAUBARANA	37	37	37	37.2	37.3	37.3	37.4	37.5	37.7	37.6	h=1.60							0
926	30	600	774	TACHI VERMELHO	21.5	22	23.4	23.9	24.7	26	26.2	26.4	25.9	27.8		209			INV	20.63285222	25.18303505	1
927	30	600	775	MUIRAXIMBE	10.5	10.5	10.5	10.6	10.6	10.8	10.8	10.8	10.9	11								0
928	30	600	776	CASTANHA VERMELHA	28	29	29.5	30.4	31.5	32.6	32.8	32.8	33.4	34		217	j 756 j fora		INV	37.8788888	66.16279669	1
929	30	600	777	URUCURANA RASTEIRA	35.7	35.7	35.8	35.8	36	36.3	36.4	36.4	36.5	36.5	h=1.80	207			INV	30.86030189	38.73048246	1
931	30	600	779	LOURO FOFO	24	25.5	26.5	27.5	29.4	30.3	30	30.1	30.5	30.1	h=1.85	203			INV	18.5932137	14.91902242	1
932	30	600	780	CARAIPE	28.7	28.7	28.7	28.9	29	29.3	29.2	29.2	29.4	29.3	h=2.40	201			INV	27.99230077	37.46285499	1
933	30	600	781	MATA MATA AMARELO	20.4	21.7	22	22.9	23.5	23.5	23.6	23.4	23.9	23.7		202			INV	20.72849921	18.65602001	1
934	30	600	782	MATA MATA AMARELO	13.1	13.8	14.5	14.8	14.8	15.4	15.6	15.8	15.5	15.5								0
935	30	600	783	MACARANDUBA	10.7	11	11	11.5	12.6	13.4	13.7	14.3	14.6	15								0
936	30	600	760B	MATA MATA AMARELO			11	11.3	12.1	12.4	12.6	12.6	12	13.3		215			INV	17.63013227	13.69365809	1
938	30	600	770A	MATA MATA AMARELO		10.1	10.4	10.5	10.6	10.7	10.6	10.3	10.7	10.5								0
939	30	600	771A	ENVIRA AMARELA		12.7	13.1	13.5	13.7	13.8	13.9	13.9	14.1	14								0
941	30	600	774C	DESCONHECIDA						10.9	11	11	11.7	11.5		208			INV	11.30939376	8.131847465	1
942	30	600	774D	DESCONHECIDA						11	11.3	11.3	11.6	11.8		211			INV	10.70038385	5.818558675	1
944	31	620	785	MATA MATA AMARELO	10.6	11.3	12	12.5	12.7	13	12.9	13.1	13	13.2								0
947	31	620	788	ACARIQUARA BRANCA	26	26	26	26.8	27	27.8	27.8	27.8	28.3	28.3		196			INV	16.43740403	7.967151241	1
948	31	620	789	PAU MARFIM	22.5	23.7	24.5	24.8	25.9	36.6	27	27.6	28.2	28.2		197		foto	INV	22.22276138	18.17201023	1
949	31	620	790	MATA MATA AMARELO	13	13.7	14	14.1	14.1	14.7	13.9	13.9	14.2	14								0
950	31	620	791	ACARIQUARA ROXA	13.9	14.6	15	15.7	16	16.4	16.4	17	17.5	18		194			INV	17.93142611	17.22680524	1
951	31	620	792	PAJURAZINHO	14	15	15.4	16.1	16.6	17.2	17.6	17.8	18.4	19		192			INV	23.07476393	25.85393878	1
952	31	620	793	ARACA BRAVO	18.6	18.6	18.6	19.1	19.5	19.5	19.3	19.5	19.7	19.6	h=1.70							0
953	31	620	794	TACHI VERMELHO	14.3	16	16.5	17.1	17.7	18	17.5	17.8	17.8	18.4		190			INV	17.02570952	16.27004955	1
954	31	620	795	RIPEIRO BRANCO	12.5	13.4	14.5	15.1	15.3	15.5	15.3	15.6	15.7	15.8								0
955	31	620	796	PAJURAZINHO	29.5	30.5	32.5	33.5	34.8	35.6	35.9	36.4	36.8	38.1		191			INV	44.11618597	124.2528926	1
956	31	620	797	MATA MATA AMARELO	19	19	19	19.2	19.5	19.6	19.3	19.6	19.6	19.6	h=3.60							0
958	31	620	799	MATA MATA AMARELO	11.1	11.6	11.8	12	12.2	12.2	12.2	12.2	12.5	12.5								0
959	31	620	800	RIPEIRO VERMELHO	29.7	29.4	30	30.9	32.1	32.9	32.9	33.5	33.6	34.1		193			INV	71.26949189	240.2463828	1
960	31	620	801	MATA MATA AMARELO	12	13	13.5	13.7	14	14.2	14.1	14	14	14								0
962	31	620	784E	DESCONHECIDA						10.7	11.1	11.2	11.5	11.5		198			INV	12.97626671	9.69700439	1
963	31	620	786G	ABIURANA ROXA								10.8	10.6	12		199			INV	11.46956771	7.52726876	1
964	31	620	792B	BREU VERMELHO			11.5	11.9	12.6	12.9	12.9	12.9	13.1	13.4								0
965	31	620	796B	FAVA CAMUZ�			10.5	11.3	12.4	13.8	14.5	15.3	15.9	15.8								0
966	31	620	796C	RIPEIRO BRANCO				10	10.1	10.1	10.2	10.8	10.5	10.3								0
967	31	620	797G	EMBAUBARANA								11.2	12	13								0
968	31	620	798B	EMBAUBA GIGANTE			10	14	16.9	19	19.5	19.8	20.5	21		195			INV	29.9624248	36.93975147	1
969	32	640	803	SUCUUBA	30	30.4	30.4	30.4	30.9	30.7	30.8	30.9	31.4	31.3								0
970	32	640	804	CASTANHA SAPUCAIA	10.7	12.5	13.5	14.5	14.9	15.1	15.4	15.7	15.9	16.1								0
971	32	640	805	MATA MATA AMARELO	16	16	16	17.6	18.4	18.2	18.3	18.3	18.6	18.6	h=1.75							0
973	32	640	807	MUCURAO	10.1	10.6	10.8	11	13.2	11.4	11.4	11.5	11.7	11.6								0
975	32	640	809	LOURO AMARELO	20.2	20.8	21.4	22.3					25.3	25.9		185			INV	22.29027037	32.44976647	1
980	32	640	814	MUNGUBA	15.5	15.5	15.5	15.5	15.5	15.4	15.3	15.6	15.5	15.6								0
981	32	640	815	ARABA ROXO	13.5	15.2	15.5	15.6	16.3	16.8	17.5	18.2	18.2	18.5								0
983	32	640	817	ACARIQUARA ROXA	13.3	13.7	14	14.4	14.8	15.3	15.4	15.6	15.7	15.5								0
984	32	640	818	RIPEIRO VERMELHO	15.9	17.2	18	18.3	19	19.7	19.9	20.5	20.8	21								0
985	32	640	819	SUCUPIRA PRETA	14.1	16	16.5	17.3	18	18.9	18.9	18.7	19.9	19.7								0
986	32	640	820	MATA MATA AMARELO	24	25	25.2	26.3	26.9	26	25.9	27.3	27.3	27.2		186			INV	8.028846196	3.797916856	1
987	32	640	804H	MARUP� BRANCO									10.7	11.7								0
988	32	640	806F	ABIURANA CASCA FINA							10.2	10.4	10.8	10.8		187			INV	10.68537111	4.23877086	1
989	32	640	808A	MUCURAO		11.4	11.4	11.4	11.4	11.5	11.5	11.5	11.5	11.5	h=1.80							0
990	32	640	809F	UCUUBA PUNA							10.3	10.6	10.3	10.4								0
991	32	640	810A	BREU VERMELHO		10.2	11	12	13.6	14.9	16.2	16.8	16.8	18								0
992	32	640	810B	INGA VERMELHA			10.7	11.9	13.7	15.4	16.3	17.5	18.8	20.1		189			INV	27.00659827	27.67103717	1
993	32	640	810F	BREU VERMELHO							10.4	10.6	10.7	10.7								0
994	32	640	810G	TACHI PRETO								10.5	11	10.7								0
995	32	640	817A	ARABA VERMELHO		11.5	12.5	14	15.7	17	17.5	18.4	18.5	18.5								0
996	32	640	818B	INGA XIXICA			10	11.3	12.7	15	17.4	18.9	21	23.9	h=1.60/ verificar?	188			INV	36.58318404	80.39600112	1
998	32	640	819C	TACHI PRETO						13.8	15	15	16.4	16								0
1000	32	640	820C	GITO BRANCO						10.6	10.7	10.9	10.8	10.5								0
1001	32	640	820H	ENVIRA FOFA									11	12.9		182		formigueiro	INV	10.98232928	6.610675415	1
1002	33	660	821	FALSA RAINHA	14.8	15	15	15.1	15.3	15.2	15.1	15.4	15.3	15.2								0
1004	33	660	823	BREU VERMELHO	11.8	12.7	13	13.2	13.7	14	13.9	14	14.4	14								0
1007	33	660	826	PAU RAINHA	24	24.8	25.2	25.6	26.2	26.8	27.2	27.2	27.5	27.3	h=1.60	180			INV	11.49186328	7.928316504	1
1008	33	660	827	CACAUI	11	11	11	11	11.2	11.4	11.1	11.4	11.6	11.5								0
1010	33	660	829	ABIURANA	43	43.2	43.2	43.3	43.7	43.9	43.9	43.9	44.3	44.4		177			INV	39.88434871	67.23586023	1
1011	33	660	830	UCUUBA VERMELHA	19.2	19.4	19.2	19.2	19.9	20.2	20.4	20.6	22.7	20.8		175			INV	24.99786719	18.54031062	1
1012	33	660	831	ARACA BRAVO	15.5	15.8	15.9	16	16.2	16.7	16.7	16.9	17.1	17.3								0
1014	33	660	833	INGA VERMELHA	28.2	29.3	29.5	29.7	30.4	30.9	31	31.4	31.8	32.8		174			INV	27.49860378	43.07093865	1
1015	33	660	834	MATA MATA AMARELO	17.7	18.5	18.9	19.6	19.6	19.6	19.8	19.1	18.5	19.2	h=3.00							0
1016	33	660	835	ACHICHA	12.8	13.1	13.5	13.7	13.9	14.1	14.1	14.2	14.5	14.8								0
1017	33	660	836	MUIRAJIBOIA AMARELA	25.2	26	26.5	27.3	27.5	27.9	27.9	28.2	30.1	28		172		Cumaru	INV	26.0402262	40.15482241	1
1019	33	660	838	PIMENTA DE NAMBU	10.2	11	11.8	11.9	11.9	12.3	12.3	12.7	12.6	12.5								0
1021	33	660	840	DESCONHECIDA	12.8	13	13.3	13.5	13.6	14	13.9	13.9	14.3	14.1								0
1022	33	660	821E	DESCONHECIDA						11.1	11.3	11.8	12	12.1	h= 1.70							0
1023	33	660	821F	BUXUXU CANELA DE VELHO							11.3	12.4	14.1	15.6		171			INV	14.73865412	12.80993286	1
1024	33	660	822A	TAQUARI VERMELHO				11	11.4	11.8	11.8	11.7	12.1	12.1		178		com liana	INV	13.62775718	6.492675039	1
1026	33	660	822D	JARAI					10.9	11.7	12.1	12.2	12.5	12.6								0
1027	33	660	823B	BUCHUCHU CANELA DE VELHO			10.4	10.8	11.6	12.8	12.7	13.2	13.2	13	inclinada							0
1030	33	660	824C1	DESCONHECIDA						11.9	12.1	12.3	12	12								0
1031	33	660	824C2	EVIRA FOFA						16.1	18.6	20.7	23.5	27.8		184			INV	28.05010466	47.7524998	1
1032	33	660	826D	DESCONHECIDA						12.4	12.5	12.6	12.3	12.5		183			INV	11.62383751	8.354813046	1
1033	33	660	827B	TAQUARI VERMELHO			13	13.1	13.6	13.5	13.5	13	13.2	13.1								0
1034	33	660	829G	MATA MATA AMARELO								10.2	10.6	10.5								0
1035	33	660	831A	CAPITIU FG		10.2	10.2	10.3	10.4	10.4	10.3	10.4	10.3	10.4								0
1036	33	660	831B	MATA MATA AMARELO			10.3	10.5	10.7	10.9	10.9	10.8	10.3	10.8								0
1037	33	660	834A	SUPIA		10.4	10.9	11.3	11.6	11.8	11.9	11.9	12.7	12.5								0
1038	33	660	836B	TACHI VERMELHO			10.7	12.2	12.2	12.2	12.6	12.7	13	13.2								0
1039	33	660	837B	ENVIRA FOFA			11	12	13.8	16.6	18.6	20.3	22.8	26.5		176			INV	28.18031723	44.88025078	1
1040	33	660	837F	BUXUXU CANELA DE VELHO							11.5	12.3	13.9	15		173			INV	22.37315882	18.47417369	1
1041	33	660	838B	UCUQUIRANA			11	11.9	12.6	13.7	13.8	14.4	15.4	16		170			INV	19.94879391	21.03574716	1
1042	33	660	839A	CARAIPE		10.9	11.2	11.7	12.2	12.7	12.9	13.1	13.3	13.4								0
1043	34	680	841	ARACA BRAVO	15.7	15.7	16	16.3	16.7	17	16.8	17.5	17	17								0
1044	34	680	842	ABIURANA					15.5	15.6	15.6	15.9	16.1	16								0
1045	34	680	843	UXI DE COTIA	27.5	29	29.8	30.6	31.7	32.3	32.6	32.9	33.8	34.5		168			INV	36.75516679	72.28986749	1
1047	34	680	845	CASTANHA DE PORCO	17.6	19	20	20.8	21.2	22.2	22.2	22.8	23.6	24.4		166			INV	23.29741987	36.95306013	1
1048	34	680	846	MATA MATA AMARELO	15.8	17.2	17.8	18.5	18.7	18.7	18.5	18.6	18.8	19								0
1049	34	680	847	RIPEIRO VERMELHO	24.6	25.5	26	26.5	27.2	28.3	27.8	28.4	28.8	29.3		169			INV	33.2725092	52.1939814	1
1050	34	680	848	CUMARU	23.2	23.2	23.2	23.3	23.6	23.8	23.7	23.8	24	24	h=1.75							0
1052	34	680	850	BREU VERMELHO	22.8	23	23.5	23.9	24.7	24.5	24.2	24.4	24.8	25								0
1054	34	680	852	CARDEIRO	13	13	13	13.3	13.3	13.4	13.4	13.6	13.7	14.2								0
1055	34	680	853	JOAO MOLE	34.5	34.5	34.5	35.9	36.9	37.1	37.6	37.9	38.7	38.4	h=1.80	164			INV	17.10013818	16.73255102	1
1056	34	680	854	RIPEIRO VERMELHO	29.7	33.1	35.4	37.5	40.5	42.4	42.5	43	44.2	45.5		162			INV	34.79318762	65.5253987	1
1057	34	680	855	MATA MATA AMARELO	11.6	12.2	12.5	13.5	13.9	14.4	14.4	14.4	14.7	15								0
1058	34	680	856	MATA MATA AMARELO	37.8	38.2	38.9	38.9	39.1	40.5	39.4	39.5	39.7	40.4		161			INV	54.62785589	81.22286602	1
1059	34	680	857	MATA MATA AMARELO	16.7	17.2	18	18.2	18.2	18.3	18	18.3	18.4	18								0
1060	34	680	858	PAJURAZINHO	15	16.1	17	18	18.7	18.7	19.9	20.5	21.2	21.7		163			INV	24.6695514	38.06765108	1
1061	34	680	859	MATA MATA AMARELO	37.7	38.5	38.5	38.5	38.5	38.6	38.4	38.5	38.5	38.9	h=3.00	159			INV	28.05778178	42.58989857	1
1062	34	680	860	ABIURANA CASCA FINA	12	13	13.5	13.8	14.2	14.5	14.2	14.5	14.3	14								0
1063	34	680	841C	MUIRATINGA				10.2	10.6	10.6	10.9	11.3	11.3	11.3								0
1064	34	680	842B	UCUUBA VERMELHA	14.6	15	15	15.3	10.9	10.9	10.8	10.8	10.7	11								0
1065	34	680	842H	ENVIRA FOFA									10.7	13.1		167			INV	17.81279178	11.14542665	1
1066	34	680	843E	MADIOQUEIRA PRETA			10.4	10.7		10.6	10.9	11.5	11.4	11.3								0
1067	34	680	844B	TAQUARI VERMELHO			10.2	10.8	11.1	11.2	11.4	11.5	11.7	11.7								0
1068	34	680	845F	PIMENTA DE NAMBU							10.2	10.4	10.7	11								0
1069	34	680	847B	BREU BRANCO			14.7	15.6	16	16.8	18.5	19.1	25	23.2	problemas de medi��o DAP							0
1070	34	680	848B	MUIRATINGA			11.8	12.1	12.4	13.4	12.5	12.7	12.8	13	h=1.80							0
1071	34	680	852F	MATA MATA AMARELO							10.2	10.5	10.4	10.4								0
1072	34	680	856B	URUCURANA			11	11	11	11	10.9	11.2	11.2	11								0
1073	34	680	856C	TINTEIRA				11	12.3	13.4	14.7	15.2	16.4	17.1								0
1074	34	680	856F	PIABINHA							10.6	10.9	11.1	11.4		156			INV	7.023202001	2.793388675	1
1076	34	680	859H	SORV�O									10.3	10.2								0
1077	35	700	861	ABIURANA ABIU	15.8	17	17.5	17.9	18.2	18.5	18.8	19	19.1	19.2		158			INV	13.49949948	5.70949834	1
1078	35	700	862	UXIRANA	47.5	47.5	47.5	48.4	49.5	49.5	51.2	51.2	51.2	51.2	h=3.20 rep. DAP	152			INV	30.08196292	40.3949668	1
1079	35	700	863	EMBAUBARANA	21.4	22.5	23.6	24.2	25	25.4	25.6	25.9	26.4	27		155			INV	23.76493125	28.67443896	1
1080	35	700	864	BREU BRANCO	22	24.7	26.7	27.3	28.4	29.5	29.7	30.6	31.3	31.5		154			INV	37.12147828	49.90044112	1
1086	35	700	870	CAFE BRAVO	12.8	13	13.2	13.2	13.2	13.3	13.3	13.3	13.2	13								0
1087	35	700	871	MATA MATA AMARELO	16.4	16.4	16.4	16.7	16.7	17.3	17	16.9	17	16.9	h=2.00	147			INV	10.90046641	6.313162551	1
1088	35	700	862B	BUCHUCHU FOLHA SERRILHADA			11.5	12.1	12.6	13.6	13.8	13.8	14	14.2	torta							0
1090	35	700	862F	FREIJO							10.4	10.5	10.5	10.5								0
1091	35	700	864A1	UCUUBA PRETA		10.7	10.8	11.5	12	13.2	12.8	13.3	13.3	13	h=1.35							0
1092	35	700	864A2	JARAI		10.5	11	11.7	12.2	13.3	14.2	14.8	15.8	16.6		150			INV	14.98482614	12.33205773	1
1093	35	700	865B	TAQUARI VERMELHO			10	11.3	11.4	11.7	11.6	11.7	11.3	12		153			INV	13.88645298	12.32066254	1
1094	35	700	865H	LOURO PRETO									10.3	11.2		151	j 865H1		INV	13.91444774	9.085631999	1
1095	35	700	865H1	MUIRAGIBOIA AMARELA									11.2	11.5								0
1096	35	700	870G	LOURO ARITU								10.5	10.8	11		148			INV	11.18247748	8.56012045	1
1098	36	720	873	MIRATAUA	28.5	28.5	28.5	29.2	29.9	30.6	31.1	31	32.6	31.9	h=3.40	146			INV	27.3718892	42.24716494	1
1099	36	720	874	CORACAO DE NEGRO	45.5	45.5	45.5	46	47.2	46.4	46.2	46.5	46.8	46	h=1.70	142			INV	43.34895316	69.63691015	1
1100	36	720	875	ENVIRA AMARELA	11.5	12.2	12.7	13	14.2	14.3	14.4	14.4	14.3	14.5								0
1103	36	720	878	ABIURANA	20	21	21.6	22.2	22.2	22.6	22.8	22.9	23.3	23.3		145			INV	18.14855036	16.45055603	1
1104	36	720	879	PAJURAZINHO	39.5	40	40	40.3	40.5	41	40.8	41.5	41.7	41.8		149			INV	42.37828707	87.27550285	1
1105	36	720	880	MATA MATA AMARELO	15.3	15.3	16	16.2	16.7	17	17.4	17.4	17.8	17.5								0
1106	36	720	881	JARAI	12.3	13.7	13.9	13.9	13.9	13.9	14	14	14.2	14								0
1107	36	720	882	JUTAI CICA	14.5	16.2	17	17.5	18.9	20.1	21	21	21.3	22.3	h = 1.6	143			INV	20.42472422	25.89520882	1
1109	36	720	884	AMARELINHO	17.8	19.5	20.2	22.4	22.4	23.5	24.1	24.8	25	26.8	h=1.60	138			INV	22.77682983	31.46481546	1
1110	36	720	885	JARAI	28.4	28.4	28.4	29.7	29.7	30.6	30.9	31.2	31.8	32.1	h=1.90	141			INV	40.54207159	75.79436107	1
1111	36	720	886	MURTA DA MATA	14.5	14.7	15	15.4	15.4	16.7	15.7	15.9	15.6	16								0
1112	36	720	887	LOURO PRETO	10.5	10.7	10.9	11.1	11.4	11.5	11.4	11.5	11.6	11.5								0
1113	36	720	888	RIPEIRO BRANCO	14.2	14.2	14.2	14.2	14.6	14.4	14.8	14.8	14.6	14.5								0
1114	36	720	889	EMBAUBARANA	11.8	12.8	13.5	14.8	15	15.7	16.4	16.9	18	19.2	h=1.50	144			INV	13.81672655	10.96895775	1
1115	36	720	890	INGA VERMELHA	15	16.8	17.8	17.9	18.5	18.6	18.7	18.8	19	19								0
1116	36	720	891	ARABA ROXO	12	12	12	12	12.2	12.1	12.1	12.1	12.2	12								0
1117	36	720	892	MATA MATA AMARELO	13.4	14.2	14.5	14.5	15	14.6	14.8	14.8	14.7	15		139			INV	10.64710682	5.659064495	1
1118	36	720	893	BREU BRANCO	14	15.4	15.8	16.3	17	17.7	17.9	17.9	18.2	18.5	h=1.80							0
1119	36	720	894	LOURO FOFO	13.4	14.3	15	16	17.3	18.5	18.4	19.8	19.7	21.5	h=1.35	140			INV	30.13121669	42.73675906	1
1120	36	720	895	SUPIA	13.2	14	14.8	15.4	16.2	17.1	17.4	17.8	18.4	18.8								0
1121	36	720	896	MAUEIRA	11.3	11.4	11.4	11.5	11.5	11.5	11.4	11.8	11.5	11.7		137			INV	5.924623756	2.46238821	1
1122	36	720	897	TANIMBUCA CINZEIRO	18	18	18	18.1	18.2	19	19.6	19.8	19.9	20.4	h=2.60	134			INV	22.0755013	25.90342349	1
1123	36	720	884D	LOURO PRETO					11.3	11.6	11.8	12.2	12.7	13.3								0
1124	36	720	884F	EMBAUBARANA							13.1	13.5	13.9	14								0
1125	36	720	891B	TACHI PRETO			10.2	10.5	10.8	10.8	10.7	11	10.7	10.8								0
1126	36	720	897A	ENVIRA PRETA		10.2	10.2	10.3	10.5	10.7	10.8	11	11.1	11.2								0
1128	37	740	899	CASTANHA VERMELHA	11	11.4	11.5	11.5	11.5	11.5	12.9	12.9	12.9	12.5								0
1129	37	740	900	MATA MATA AMARELO	18	18.9	19	19.6	20.2	20.5	20.2	21.1	21.4	21.2		135			INV	15.21604234	7.7745656	1
1130	37	740	901	MUIRATINGA	15.2	16.4	17.5	18	18.5	19.3	19.8	20	20.4	20.6								0
1134	37	740	905	MATA MATA AMARELO	19	21	22	23	23.6	24.1	24.5	24.9	25.5	25.4								0
1135	37	740	906	BREU VERMELHO	16.4	17.5	18	18.3	18.5	18.6	18.6	19	19.1	19.5								0
1136	37	740	907	JOAO MOLE	17.7	18	18.4	18.4	18.6	18.8	18.7	19.1	19.8	18.9								0
1137	37	740	908	ACARIQUARA ROXA	10	11.1	12.1	12.7	13.1	13.4	13.7	14	14.4	14.2								0
1138	37	740	909	MAPARAJUBA	61	61	61	62.7	64	67.5	66.4	67.2	69.9	70	h=2.80	136			INV	59.14196148	170.9424486	1
1139	37	740	910	ACARIQUARA BRANCA	21.9	22.2	22.8	22.8	23	23.2	23.2	23	23.8	24								0
1140	37	740	911	MATA MATA AMARELO	20.5	20.8	21	21.3	21.3	21.7	21.8	22	22.3	22								0
1141	37	740	912	GITO VERMELHO	11	11.3	11.9	12.2	12.2	12.7	12.9	13.2	13.5	13.3								0
1146	37	740	917	MATA MATA AMARELO	13.2	13.7	14.5	14.6	15.1	15.2	15.5	15.7	16.3	16								0
1147	37	740	918	MUIRATINGA	12.3	13.1	14	14.6	15	16.1	16.4	16.5	16.4	16.4								0
1149	37	740	920	CASCA DOCE	20	20	20	20.3	20.4	20.9	20.8	21.1	21.4	21.5		132			INV	25.64292855	35.39178038	1
1151	37	740	906F	BREU VERMELHO							10.8	10.9	11.6	11.6								0
1152	37	740	916A	MUNGUBA		10.2	11.5	12	12.3	13	13.5	13.6	13.7	13.5								0
1154	37	740	917B	MACUCU CHIADOR			11	12	12.8	13.2	13.7	13.7	14.3	15	h=1.70	131			INV	13.91026429	10.87593506	1
1155	37	740	918B	BREU VERMELHO			10.3	10.8	11	11.6	11.4	11.5	11.6	11.6								0
1156	37	740	918F	ENVIRA FOFA							11.2	12.2	14	16.5		127			INV	18.22950056	21.14769834	1
1157	37	740	920B	CARDEIRO			12	12.9	15.6	14.6	15	15.4	16.4	16.9								0
1160	38	760	923	CACAUI	11.5	11.8	12.3	12.3	12.5	12.6	12.9	13	12.9	13								0
1161	38	760	924	UCUUBA	12	12	12	12.3	12.5	12.6	12.6	12.6	12.8	13		124			INV	13.80054473	10.11649186	1
1162	38	760	925	MACUCU CHIADOR	29.3	29.3	29.3	29.3	29.9	30.4	30.5	31.1	30.8	31.3	h=3.00	123			INV	45.39864853	94.1919945	1
1163	38	760	926	MAPARAJUBA	35.2	35.8	36.5	37.4	37.5	38.4	39.5	39.9	41.2	39.7		125			INV	42.52581063	51.18944731	1
1164	38	760	927	BREU VERMELHO	10	10.7	11	11.5	12.2	13	13.3	13.6	14.1	13.9		130			INV	14.89314975	10.85144317	1
1165	38	760	928	ARACA BRAVO	14.2	14.8	15	15	15	15.3	15.6	15.8	16.2	15.8		126			INV	17.21230726	12.87087169	1
1167	38	760	930	TANIMBUCA	13.4	14.5	15.5	16.1	17.2	18	18.6	19	19.3	20.3								0
1168	38	760	931	MATA MATA AMARELO	22.7	23.4	24	24.2	24.4	24.5	24.5	24.9	25.1	25.2								0
1169	38	760	932	MACUCU CHIADOR	10.5	11.4	12	12.5	12.9	13.4	13.6	13.6	13.6	13.8								0
1171	38	760	934	MUIRATINGA	22.8	23	23	23	23.2	23.2	23.1	23.4	23.4	23.1								0
1173	38	760	925A	URUCUM BRAVO		10.8	13	15.5	16.9	18.8	20.5	21	21.7	22.2	h=1.70	121			INV	18.85762961	15.91562732	1
1174	38	760	926B	MARFIM BRACO			10	10.1	10.1	10.4	10.4	10.1	10.1	10								0
1175	38	760	926E	DESCONHECIDA						10.6	11.3	11.7	13.1	14.8		122			INV	27.79981149	32.05488453	1
1178	38	760	928B	LACRE VERMELHO			13.6	16	18	18.9	19.9	20.7	21.6	21.8	h=2.00	118			INV	17.98588646	17.21646869	1
1179	38	760	929B	ENVIRA FOFA			10.5	12.5	14.3	16.3	18.7	19.6	22.3	24.9		116			INV	37.97035917	47.27747207	1
1180	38	760	930B	BREU PELUDO			11	11.2	11.4	11.7	11.8	11.6	12	11.6								0
1181	38	760	930F	BREU VERMELHO							10.8	11.3	11.7	12.4								0
1182	38	760	931B	BREU VERMELHO			11	11.3	11.3	11.5	11.3	11.2	11.5	11.4								0
1183	38	760	932B	ENVIRA FOFA			13	16.2	19.2	21.1	22.8	22.8	22.8	26.4	verificar?	114			INV	28.06059026	47.5654241	1
1184	38	760	932F	EMBAUBARANA							14.3	15.2	14.6	18.7								0
1185	38	760	932F2	GOIABA DE ANTA							11.6	11.6	11.6	16.4	verificar?	115			INV	11.45448502	7.90854647	1
1186	38	760	933B	FAVA PARKIA			10.5	11.8	12.9	13.1	14.1	14.5	15.2	15.6								0
1187	38	760	933F	EMBAUBARANA							12.8	13.1	12.7	14.5		119			INV	18.45513435	12.1224071	1
1188	38	760	933G	MUIRATINGA								10.1	10.4	10.8								0
1189	38	760	934A	BREU VERMELHO		10.5	10.5	10.7	10.7	10.7	10.7	10.7	10.9	11								0
1190	38	760	934C	EVIRA FOFA						11.1	11.1	11	11.1	11.4								0
1191	39	780	935	AMARELINHO	34.1	35	35.5	36.2	37.1	37.7	37.7	38	38.4	38.1								0
1192	39	780	936	MANDIOQUEIRA LISA	33	33.5	35	36.8	37.4	38.6	38.9	38.8	39.4	39.5		120			INV	44.68051001	89.80986304	1
1193	39	780	937	MATA MATA AMARELO	24.9	25.5	25.7	26.1	26.2	26.7	26.5	26.7	26.9	27		112			INV	16.39290467	6.115812942	1
1194	39	780	938	INGA COPAIBA	54.5	54.5	55	55	56.8	55.4	55.2	55.1	55.6	55.4		113			INV	29.67015938	42.53482749	1
1195	39	780	939	SERINGARANA	13.4	13.5	14.8	14.8	15.4	15.7	16	16.2	16.6	17		108			INV	15.87346907	8.962835976	1
1196	39	780	940	CARAIPE	25.5	25.5	25.5	25.5	25.8	25.8	25.8	26.2	26	26								0
1197	39	780	941	INGA COPAIBA	34.1	34.5	35.5	35.5	35.5	36	36.2	36.2	36.8	37.2	h=1.80	107			INV	38.94776347	62.5024419	1
1198	39	780	942	SARACURA	61	61	61	62.2	62.2	62.9	63.7	63.7	63.1	64.2	h=2.00	111			INV	31.7213322	68.00431783	1
1199	39	780	943	SERINGA VERMELHA	19.1	19.4	20.8	21.3	22.2	21.7	21.8	21.4	23	22								0
1200	39	780	944	CUMARU	18.9	20	20.4	20.9	21.3	22	21.5	21.5	22.4	22.4	h=2.00	104			INV	19.88601587	23.84202857	1
1201	39	780	945	MUIRAJIBOIA AMARELA	15.1	15.8	16.2	16.5	16.6	16.6	16.7	17	17	17.2								0
1202	39	780	946	TAQUARI BRANCO	10.1	10.1	10.1	10.1	10.1	10	11	11.1	11.4	10.1	h=1.65 corrigir							0
1203	39	780	947	MUIRAJIBOIA AMARELA	15	15.3	15.7	16	16.6	16.8	17.3	17.5	17.9	18.1	h=1.50							0
1204	39	780	948	MANDIOQUEIRA	20.5	21	22	22.3	22.8	23.7	24.1	25.4	25.4	25.7		106	j 949		INV	28.80024421	39.51204509	1
1205	39	780	949	MACUCU FARINHA SECA	14	15.3	16	16.7	17	17.7	18	18.2	18.6	19								0
1208	39	780	938B	BREU VERMELHO			10.5	10.9	11.2	11.7	12	12.1	12.5	13		109			INV	10.52664067	6.798752254	1
1211	39	780	942C1	DESCONHECIDA						13	14	14.9	15.6	17.8		110			INV	14.97154727	12.48908819	1
1212	39	780	942C2	DESCONHECIDA						11.4	11.4	11.4	11.4	11.4								0
1213	39	780	942I	UCUUBA BRANCA										10.8								0
1214	39	780	944B	DESCONHECIDA			10.2	10.9	11.8	12	12	13.2	13.7	13.8								0
1215	39	780	947A	FAVA AMARELA		10.7	11	11.1	11.4	11.4	11.7	11.8	12.3	12.2		103			INV	8.218020398	3.890290325	1
1216	39	780	949G	UCUQUIRANA								10.3	10.8	11								0
1217	40	800	950	MACUCU D'AGUA	27.3	28.7	29	29.7	30.3	31	31.4	32.1	32.5	33.2	h=1.80	105			INV	39.49454212	59.43790237	1
1218	40	800	951	UCUUBA VERMELHA	28.3	28.7	29	29.3	29.5	29.9	30	30.2	30.4	30.5		102			INV	14.93332317	15.49571084	1
1219	40	800	952	UCUQUIRANA BRAVA	36	36	36	37	37.5	38	38.6	39	39.7	40	h=1.80	100			INV	27.69071885	38.36695085	1
1220	40	800	953	COPAIBARANA	25.5	26.4	27.5	27.8	28.6	29.4	29.6	29.8	30	30.5		98			INV	39.39887942	45.34939424	1
1222	40	800	955	CARAIPE	20.8	20.8	21.5	21.5	21.5	22	22.2	22.2	22.6	23		97			INV	18.75679035	11.28489678	1
1223	40	800	956	MACUCU FARINHA SECA	13.7	13.7	13.7	14.8	15.2	15.4	16	16.4	17.2	16.9								0
1224	40	800	957	COPAIBARANA	13.2	13.8	14.5	15	15.3	15.9	16.2	16.9	16.5	16.6		101			INV	22.13864667	24.58992957	1
1225	40	800	958	SUPIA	16.1	16.1	16.1	16.1	16.2	16.2	16.3	16.5	16.6	16.4								0
1226	40	800	959	ABIURANA CASCA FINA	10.8	10.8	10.8	11.3	11.8	11.1	11	11.3	11	11.2	h=1.70							0
1227	40	800	960	CASTANHA DE PORCO	23	23	23.8	24.2	24.9	24.8	24.5	24.8	25.6	25								0
1228	40	800	961	ABIURANA ROXA	28.4	29.1	30.4	30.7	32.5	32	32.6	33	33.7	33.7		99			INV	30.62243407	55.24674858	1
1229	40	800	962	URUCURANA CACAU	22.4	22.5	22.9	23	23.3	23.4	23.7	24	24.4	24								0
1230	40	800	963	SERINGA VERMELHA	18.7	18.7	18.8	18.8	19	19.2	19.2	19.5	19.3	19								0
1231	40	800	964	CARDEIRO	15.2	15.2	15.2	15.3	15.3	15.4	15.4	15.5	15.3	15.5								0
1232	40	800	965	CAMBITEIRA	19.2	19.5	20.1	20.1	20.4	21.2	21.2	21.4	21.3	21.3								0
1233	40	800	966	CARAIPE	16.1	16.2	16.8	16.9	17	17.4	17.6	18	18.1	18.6								0
1234	40	800	967	SERINGA VERMELHA	11	11	11	11	11.4	11.1	11.4	11.9	19.4	11.8	h=1.65							0
1236	40	800	969	CARDEIRO	50.5	52.2	52	52	52.9	53	53.5	53.8	54.8	55	h=1.55	96			INV	46.03466746	101.069832	1
1237	40	800	970	ABIURANA BACURI	16	16	16	16.3	16.3	16.2	16.3	16.5	16.8	16.5	h=1.35							0
1238	40	800	971	URUCURANA BRANCA	22	22	22	22	22	22.1	22.2	22.2	22.3	22								0
1239	40	800	972	SUCUPIRA CHORONA	34	34.2	34.5	35	35	36	35.8	36	35.9	36		94	cf fotos		INV	13.02908171	11.4663022	1
1240	40	800	973	MUNGUBA DE CAMPINA	28.8	29.3	29.8	30	30.2	30.6	31.2	31.4	31.5	31.8		95	cf fotos		INV	19.1911069	24.68335819	1
1241	41	820	974	UCUUBA VERMELHA	12.9	13.2	13.5	13.5	13.5	14.2	14.2	14.3	14.3	14.5								0
1242	41	820	975	SAPOTA	10.7	10.7	11	11	11	11	11.1	11.4	11.4	11.5								0
1243	41	820	976	ROSADA VERDADEIRA	17.3	17.6	18.5	18.5	18.7	18.7	19	19	19.2	19		93			INV	21.85091165	19.57906615	1
1244	41	820	977	URUCURANA RASTEIRA	11.5	11.5	11.5	12.1	12.1	12.4	13.5	13.5	12.7	12.8	h=1.85	92			INV	9.123804234	3.524800129	1
1245	41	820	978	PURUI	23.7	24.5	25	25.3	27	26.5	27.4	27.4	27.7	28.1		90			INV	43.63372224	21.98776257	1
1246	41	820	979	INGA COPAIBA	71	71	72	72.6	73	74	74	75	75.9	75.1	h=1.65	91			INV	60.02148605	158.7453316	1
1247	41	820	980	TARUMA	23.2	24.5	25.7	26.6	27.4	28.2	28.9	29.4	29.8	30								0
1249	41	820	982	CASTANHA DE PORCO	13.6	13.7	13.7	13.7	13.7	13.2	14	14	14.6	14.4								0
1250	41	820	983	INGA VERMELHA	21.5	22.5	23	23.8	24	24.6	25.4	25.4	25.8	26.1		89			INV	20.95712002	24.07069882	1
1251	41	820	984	ABIURANA	13.5	13.5	13.5	13.7	13.7	13.9	13.9	14	13.9	14.2	h=1.60							0
1252	41	820	985	PURUI	16	16.1	16.5	16.5	16.7	16.9	17.1	17.4	17.4	17.5								0
1253	41	820	986	LOURO FOFO	14.7	15.5	16	16.4	17.4	17.6	18.3	19	19.6	18.6								0
1254	41	820	987	ABIURANA	17.1	17.3	17.5	17.7	17.7	18	18	18	18.3	18								0
1255	41	820	988	CUMARU	29.6	29.6	29.6	30.8	32.6	34.2	35.6	35.8	36.7	37.4	h=2.85	88			INV	52.17348577	98.02947704	1
1257	41	820	979B	SERINGA VERMELHA			12.3	13	13	14.2	14.1	14.5	14.8	15.2								0
1258	41	820	980B	PAU SANDRA			10.9	10.9	11.9	11.1	10.9	11.3	11.2	11.5								0
1259	41	820	987H	RIPEIRO VERMELHO									10.6	10.4								0
1260	42	840	989	INGA VERMELHA	16.4	16.4	16.4	16.7	18	17	17	17.3	17.8	17.2	h=1.70							0
1261	42	840	990	UCUUBA	17.2	19	19.8	21	21.8	22.7	23	23	25.4	25	h=1.45	84			INV	14.26157331	11.85914002	1
1262	42	840	991	BUCHUCHU CANELA DE VELHO	26.5	27	27.6	28	28.3	28.7	28.7	28.7	28.8	28.6								0
1263	42	840	992	ABIURANA	16.5	17	17.5	17.7	18.2	18.7	18.1	19.5	20.4	21		86			INV	23.44484447	27.43512905	1
1264	42	840	993	UCUUBA	14.8	16.5	17.2	17.9	18.5	19	19.6	19.8	20.2	20.5								0
1265	42	840	994	BREU VERMELHO	18.5	18.7	19.2	19.5	19.5	19.7	19.7	19.7	20.6	20.5								0
1266	42	840	995	UXI COCO	11.1	11.7	12.5	13	13.8	14.1	14.5	14.9	15.2	15.3								0
1267	42	840	996	ABIURANA	19.7	19.7	19.7	19.7	19.8	19.7	19.7	20.2	20.3	19.8								0
1268	42	840	997	PAU SANDRA	12	12.3	12.6	13.8	15.5	13	13	13	13.4	13.2								0
1269	42	840	998	SERINGARANA	14.3	14.3	14.3	15	15	15.6	16	21.2	16.3	16.4	h=1.92	85			INV	18.96780498	9.284536086	1
1270	42	840	999	MACUCU CHIADOR	10.3	10.5	10.7	10.7	10.7	10.7	11.1	11.1	11	10.7	verificar?							0
1273	42	840	1002	SERINGA VERMELHA	17.2	18.1	18.6	19.4	20.2	20	20	20.5	20.7	20.9								0
1274	42	840	1003	INGA VERMELHA	12.3	12.5	13.5	13.8	13.9	14.1	14	14.1	14.8	14.4		81			INV	10.16752003	6.690988515	1
1275	42	840	1004	MACUCU FOFO	22.2	23	23.4	24	24	24.4	24.5	27.7	25.2	25.1		82			INV	10.98796358	6.767085851	1
1276	42	840	1005	SUPIA	16	16	16	16	16	16.1	16.3	16.3	16.3	16.1								0
1277	42	840	1006	TARUMA	57	57	57	57.5	58	60	63	63	59.6	59.6	h=3.30	87	j 1012		INV	65.77795395	206.5175192	1
1278	42	840	1007	ABIURANA	10.1	10.1	10.9	11.2	11.8	11.7	12.1	12.2	12.4	12.5								0
1279	42	840	1008	BREU VERMELHO	11	11.2	11.8	12	12.3	13.2	13.3	13	13.5	13.6								0
1280	42	840	1009	MANDIOQUEIRA	20.7	21.6	22.8	23.6	24.8	25.1	25.7	26.4	26.7	27								0
1281	42	840	1010	UXIRANA	21.2	21.5	21.8	22.1	22.6	27.6	27.6	28.7	23.2	23								0
1282	42	840	1011	LOURO CHUMBO	39.7	39.9	39.9	39.9	40.4	40.5	41.1	41.2	42.1	42		83			INV	43.13926098	71.4584723	1
1283	42	840	1002F	SERINGA VERMELHA							10.3	10.6	10.9	11.4								0
1284	42	840	990C	ARACA BRAVO				10.2	10.9	11	11.1	11.6	12.2	11.6								0
1285	42	840	991B	ABIURANA BRANCA			10.8	10.8	11.2	11.3	11.6	11.7	11.8	12								0
1286	42	840	994D	ABIURANA					10.2	10.1	10.5	10.5	10.4	10.3								0
1287	43	860	1012	JARAI	41.8	41.8	41.8	41.8	41.8	41.5	41.7	41.7	42.4	41.6	h=3.20							0
1288	43	860	1013	ABIURANA	14.1	14.1	14.3	14.3	14.4	14.5	14.8	14.8	14.7	14.6								0
1289	43	860	1014	FAVEIRA ARARA TUCUPI	34.7	35.7	35.8	36.3	36.5	37.6	38.1	38.2	38.7	39		80			INV	31.03797052	59.12025678	1
1290	43	860	1015	TAMACORE	22.8	23.8	24.5	25.7	27.1	28	28.3	28.5	29.3	30		78			INV	22.52702213	17.70228799	1
1291	43	860	1016	MUIRAPIRANGA FG	12.3	13.5	14.2	15.1	15.6	16.2	16.7	17	17.8	18.6								0
1292	43	860	1017	BREU BRANCO	14.6	15	15.3	15.4	15.4	16	15.9	16.2	16.7	16.5								0
1293	43	860	1018	UXI DE COTIA	20.9	21	21.1	21.5	21.7	21.6	21.7	21.7	22	22		77			INV	24.98354572	24.43968101	1
1294	43	860	1019	SERINGA VERMELHA	24.4	25	25	25.2	25.3	25.4	25.3	25.8	27.5	26.4								0
1295	43	860	1020	BREU VERMELHO	11.5	11.7	11.8	11.8	11.8	12.7	11.8	11.9	11	12								0
1296	43	860	1021	TARUMA	22	22	22	22	22	21.5	21.6	26.8	27.4	22.2	h=2.65							0
1297	43	860	1022	UCUUBA VERMELHA	14.8	15.7	16.2	17	17	17.2	17.2	17.3	17.6	17.6		72			INV	17.17724523	16.15735729	1
1298	43	860	1023	MUNGUBA	14.3	14.6	14.9	15.5	15.9	16.3	17	17	17	17.9								0
1299	43	860	1024	TARUMA	34.5	35.5	36.5	37.1	37.4	37.5	37.9	38.2	39.2	40.5								0
1300	43	860	1025	SUPIA	11.8	12	12.3	12.8	12.8	12.8	12.9	13.1	13.4	13.6		75			INV	10.81729834	6.963560145	1
1301	43	860	1026	UCUUBA	23.8	25.2	25.2	26.1	27.1	28.3	28.8	29.1	29.5	30.2	h=2.70	73			INV	26.20559397	19.99799371	1
1302	43	860	1027	SERINGA VERMELHA	16.1	16.2	16.3	16.4	16.6	16.6	16.7	17	16.8	16.8								0
1303	43	860	1028	UXI COCO	24.5	25.7	26.5	27.6	28	28.7	29.1	29.4	29.6	30		79			INV	32.61917748	59.71938506	1
1304	43	860	1029	SERINGARANA	18.8	19	19.1	19.1	19.2	19.1	19.3	19.3	19.3	19.3		74			INV	19.85019035	22.47353514	1
1305	43	860	1030	COLA DE INDIO	10.3	10.8	11.4	11.7	12	12	12.1	12.2	13.5	12.5								0
1306	43	860	1031	SERINGARANA	66.8	66.8	66.8	67.4	68	68.8	68.4	68.7	70	70	h=2.00	76			INV	50.11209465	112.4659114	1
1307	43	860	1020B	TARUMA			10.2	10.5	10.5	10.7	10.5	11.1	11.2	11								0
1308	43	860	1022B	SUPIA			10.9	11.6	12.4	12.8	12.9	13.4	13.9	14		68			INV	9.737214557	4.95777047	1
1309	43	860	1025F	SABIACEAE							10.2	10.6	10.4	10.5								0
1310	43	860	1028G	PAU SANDRA								10.2	10.2	10								0
1311	43	860	1031B	LOURO FOFO			10.5	10.7	10.7	10.7	10.7	10.8	10.8	10.7	h=1.40							0
1312	44	880	1032	MUIRAPIRANGA FG	16.4	17	17.6	18.4	18.9	19.1	19.3	19.5	19.7	19.8		67			INV	11.54314256	6.916447805	1
1313	44	880	1033	ARACA BRAVO	19.8	19.8	19.8	19.8	19.8	19.5	19.7	19.7	19	19.8	h=1.90							0
1314	44	880	1034	SERINGARANA	30	30	30	31	31	31	31.1	31.4	32.4	31.4	h=3.10	69			INV	21.3806061	16.31767355	1
1315	44	880	1035	TARUMA	35.1	35.1	35.1	35.3	36	35.7	35.9	36	36.1	37.2	h=2.85	71			INV	31.50656903	44.71881503	1
1316	44	880	1036	MUIRAPIRANGA FG	14.1	15	15.5	15.9	16.7	17	17.3	17.7	18.4	16.6								0
1317	44	880	1037	DESCONHECIDA	18.8	19.5	19.8	20.5	20.5	21	21	21.3	21.6	21.7								0
1318	44	880	1038	CARDEIRO	34.7	35.4	35.8	36.5	36.9	37.5	36.3	37.5	37.7	37.5		70			INV	34.97341013	49.47368626	1
1319	44	880	1039	CARAPANAUBA	16	16.3	16.3	16.3	16.5	16.3	16.1	16.2	16.5	16.2								0
1320	44	880	1040	BREU BRANCO	12.5	12.9	13.4	14.5	14.6	15.2	15.4	15.5	13	16.5								0
1321	44	880	1041	SARACURA	28	28.2	28.2	28.5	28.5	28.5	28.5	28.5	28.9	28.6		63			INV	15.22936141	11.20947893	1
1322	44	880	1042	SAPOTA	49.5	49.5	49.5	49.8	49.9	50	50	50	50.8	50.8	h=3.60	65			INV	44.392209	76.53663313	1
1323	44	880	1043	MARIRANA BRANCA	12.6	13.5	13.8	14.3	14.6	14.9	15.1	15.5	15.8	16.3								0
1324	44	880	1044	ENVIRA FOFA	11.2	11.2	12.4	12.4	12.9	12.9	12.9	12.9	12.9	12.7								0
1325	44	880	1045	INGARANA	12.9	13.2	13.6	14	14	14.3	14.5	14.8	15.2	15.4		62			INV	12.03513036	4.933929389	1
1326	44	880	1046	CARDEIRO	10.7	10.7	10.9	11	11	11.2	11.5	11.6	12.6	12								0
1327	44	880	1047	LEITEIRA	38.5	39.5	40.5	40.6	41.4	42.1	41.7	41.7	42.4	42.2		59			INV	35.11119113	47.07136523	1
1328	44	880	1048	MATA MATA AMARELO	19.8	20.6	21.1	21.4	21.6	22	21.8	22	22.1	22.5		60	j 1049C		INV	10.93188131	7.319893367	1
1329	44	880	1049	ABIURANA	30.5	31.2	31.5	32.5	33.2	34	34.1	34.1	34.6	35.4	h=1.76							0
1330	44	880	1050	TARUMA	51.5	51.5	51.5	52	52.3	53	53.3	53.3	53.7	54.6	h=3.15	61			INV	33.29728883	60.06341548	1
1331	44	880	1051	ROSADA BRAVA	40.7	40.7	40.7	40.7	40.7	41	40.9	41	41	42.1	h=2.70	64			INV	21.28039298	19.6522593	1
1332	44	880	1052	CARDEIRO	11	11.6	12	12.6	13	13.2	13.5	13.5	13.7	13.9		66			INV	8.217923164	3.6303532	1
1333	44	880	1040C	BREU BRANCO				10.8	12	12.2	12.4	12.5	16.9	13								0
1334	44	880	1043C	TAMACORE				10.8	11.2	11.5	11.7	11.9	12.3	12.1	verificar placa?							0
1335	44	880	1045F	TAMACORE							10.7	10.9	11.5	11.5								0
1337	44	880	1048F	TAQUARI BRANCO							10.9	11.1	11.4	11.2								0
1338	44	880	1049C	INGA VERMELHA				10.9	12	12.2	12	12.1	12.6	13								0
1339	45	900	1053	LOURO PIRARUCU	39.1	39.1	39.1	39.4	39.4	39.5	39.9	40	39.8	39.8	h=2.10	57	j 1063		INV	41.09891977	86.90233285	1
1340	45	900	1054	SAPOTA	12.5	13	13	13.5	13.8	13.9	14.1	14.2	14.3	14								0
1342	45	900	1056	UCUUBA VERMELHA	19.2	19.5	19.7	20.3	20.4	20.5	20	20	20.6	20								0
1343	45	900	1057	MUNGUBA	12	12.7	13.5	14.3	14.7	15.7	16.5	16.8	17.6	17.8		58			INV	11.25746237	6.398347619	1
1344	45	900	1058	MUIRAPIRANGA FM	13.8	14.2	14.9	15.4	15.9	16.3	16.6	16.7	17	17								0
1346	45	900	1060	PITOMBA DA MATA	12.9	13.5	13.8	14.6	15.5	15.6	16.2	16.3	17	17.2								0
1347	45	900	1061	MUIRAPIRANGA FM	18.2	19	19	19.5	20.3	20.4	20.4	20.4	21.5	21.7	h=1.70							0
1348	45	900	1062	PITOMBA DA MATA	10.9	11.2	11.2	12	12	12.4	12.4	12.4	13	13	h=1.75							0
1349	45	900	1063	TAUARI	37.2	37.2	37.2	38.7	39.4	39.3	39.3	39.3	40.4	40.5	h=1.60							0
1350	45	900	1064	ABIURANA	23	23	23	23.5	23.3	23.6	23.6	23.9	23.5	23.7	h=2.40							0
1351	45	900	1065	ENVIRA PRETA	11.2	11.6	11.6	12.1	12.1		11.6	12.4	13.5	12.5	h=1.70							0
1355	45	900	1069	TARUMA	10.7	11.8	12.7	12.7	12.7	12.7	13	13.1	14.2	13.5								0
1356	45	900	1070	MANDIOQUEIRA LISA	12.5	13.1	13.7	14.9	15.9	17	17.8	18.2	19.8	20.2								0
1357	45	900	1071	CAFE BRAVO	11.9	12.5	12.5	13.2	13.6	14	14.1	14.4	14.7	14.3								0
1358	45	900	1072	ABIURANA LEITE AMARELO	15.4	15.4	15.4	15.5	15.8	16	15.9	16.1	16.5	16.2	h=3.70							0
1359	45	900	1073	LEITEIRA	18.5	18.5	18.5	19.5	20.4	21.2	21.9	22.4	22.5	23.4	h=3.30	52			INV	11.24695159	6.465252675	1
1360	45	900	1074	UCUUBA	11.5	11.5	11.5	12.1	12.1	12.2	12.2	12.3	12.4	12.3	h=3.30							0
1361	45	900	1075	UCUUBA	22.4	22.4	22.4	22.4	22.4	22.7	22.6	22.6	22.6	22.7								0
1362	45	900	1076	TARUMA	26	27.5	28	28.5	29.1	30	30.5	30.5	31.5	31.8	h=1.70	53			INV	18.96703972	13.4943907	1
1363	45	900	1077	TAUARI	11	11.1	11.3	11.5	11.8	11.8	12	12	12	12.1								0
1365	45	900	1079	ABIURANA ROXA	15	15.5	15.5	16	16.1	16.7	16.8	16.8	17	17.5								0
1366	45	900	1080	ARACA BRAVO	21	23	23.2	23.4	24	25	25.8	25.8	27.4	28		48			INV	11.92401525	8.913637275	1
1367	45	900	1081	UCUUBA	21.3	22.2	23	24	25.5	25.5	26.4	26.4	27	26.5		50			INV	23.73176875	32.69809783	1
1368	45	900	1082	LEITEIRA	10.2	10.9	11	11.5	11.5	11.5	11.6	11.6	12.4	12.4								0
1369	45	900	1054F	BREU VERMELHO							10.5	10.8	11.4	11.5								0
1370	45	900	1066B	TARUMA			11	12	12.8	14.4	14.7	15.1	16.2	16.5		54			INV	18.2876696	17.0350582	1
1371	45	900	1066F	EMBAUBA ROXA							12.5	12.8	13.6	14		55			INV	15.22460187	14.30277358	1
1372	46	920	1083	TAUARI	37.5	37.5	37.5	37.5	37.6	37.6	38	38	37.9	37.4		44			INV	9.836409759	5.972022003	1
1374	46	920	1085	UCUUBA VERMELHA	10.9	11.2	11.5	11.7	12.1	12.5	13	13.1	14	14.5	h=1.80							0
1375	46	920	1086	SUCUPIRA CHORONA	57.8	57.8	57.8	58.5	58.8	59.2	59.5	60.4	60.9	61.6	h=3.30	41			INV	63.62637926	191.5807697	1
1388	46	920	1099	TARUMA	32	32.8	33.4	33.6	34.8	34.8	37	37	37	37		42			INV	39.50956571	72.8573563	1
1390	46	920	1101	TARUMA	34.5	34.5	34.5	35.3	35.4	36.6	36.6	36.6	37.7	38	h=3.00	51	j fora 217 cf fotos	parece mto 2 arvores	INV	36.9250056	76.75980277	1
1391	46	920	1102	MUIRAPIRANGA FM	27.2	27.2	27.2	28	28	28.4	28.4	28.5	28.8	29.2	verificar?	47			INV	37.07866434	68.76907377	1
1392	46	920	1103	MACUCU D'AGUA	12.5	13.5	14	14.9	15.1	16.3	16.3	16.7	17.4	17.8	verificar?							0
1393	46	920	1104	ABIURANA	32.1	33	33.4	33.8	34.4	35	35	35.5	36.8	37	verificar?							0
1396	46	920	1107	MUIRAPIRANGA FM	15	15.6	15.8	16	16.6	16.9	16.9	16.9	17.2	17.3								0
1397	46	920	1083I	JAMACARE										10.5								0
1399	46	920	1104C	TAMACORE				10.2	11.8	11.5	11.5	11.7	12.3	12.5	verificar?							0
1401	47	940	1108	MANDIOQUEIRA	18.2	18.2	18.2	18.3	18.5	18.2	18.9	18.9	19.2	19.6	h=1.70							0
1402	47	940	1109	INGA VERMELHA	15	16	16	16.3	16.4	16.5	16.6	16.6	16.8	16.6		38			INV	5.517878761	2.15051485	1
1408	47	940	1115	ROSADA BRAVA	20.8	22	22.5	23.3	24.9	24.4	25.5	25.5	27.4	26.8		534			INV	29.23066236	19.86972167	1
1410	47	940	1117	SERINGARANA	12.3	12.3	12.3	13.1	13.1	13.4	13.8	13.8	14.2	14	h=1.50							0
1411	47	940	1118	TARUMA	30	30	30	30.2	31.4	31.4	31.4	31.8	31.8	31.8	h=1.80 - ABRA�ADAS	39	j 1119		INV	33.83421563	62.67764703	1
1412	47	940	1119	SUCUPIRA AMARELA	28	30	30.8	30.9	32.1	32.1	33.5	34	34	34	h=1.80 - ABRA�ADAS							0
1413	47	940	1120	SERINGA VERMELHA	14	14	14	14.2	14.3	14.1	14.2	14.2	14.3	14.1								0
1414	47	940	1121	UCUUBA VERMELHA	12.7	12.7	12.7	13	13.5	13.6	13.5	13.5	13.8	13.7	h=1.40							0
1417	47	940	1124	TARUMA	29.7	31	31.8	32.2	33.5	33.5	34.3	34.5	35.3	35.7		35			INV	28.93485488	40.12877413	1
1418	47	940	1125	CUMARURANA	83.5	84.5	85	85	85.6	86	86	86.5	86.2	87		36			INV	37.67189192	77.71290643	1
1419	47	940	1126	CARDEIRO	34.3	34.3	34.7	35	35	35.7	35.4	35.8	36	36		37			INV	19.12728963	16.27551812	1
1420	47	940	1127	UCUUBA	10.8	11	11.2	11.3	11.4	11.3	11.4	11.5	12.5	11.1								0
1423	47	940	1130	ABIURANA	18.2	18.5	19	19.4	19.9	20.5	20.8	20.8	22	22.5								0
1424	47	940	1131	TAMACORE	18.2	18.2	18.2	18.7	19.7	19.6	19.1	19.5	19.7	19.5	h=3.00							0
1425	47	940	1132	UCUUBA	37	37	37.3	37.5	37.5	30	38.3	38.8	39.8	40	h=3.20	33			INV	18.58323937	15.19983558	1
1427	47	940	1134	UCUUBA	15	15	15	15.4	15.6	15.6	16.1	16.1	17.7	16	h=1.40							0
1428	47	940	1135	TAMACORE	14.6	15.1	15.4	15.8	16.3	16.7	16.8	17.2	17.5	17.8								0
1429	47	940	1136	TAMACORE	27.7	27.7	27.7	28.5	29.1	29.8	30	30.3	30.9	31.5								0
1430	47	940	1137	UXIRANA	24	24	24.4	24.7	25	25.2	25	25.4	25.8	26								0
1431	47	940	1138	MANDIOQUEIRA	12.2	12.8	13.4	13.9	14.4	14.9	15.2	15.3	16.2	16.7	h=1.75							0
1433	47	940	1112A	BREU VERMELHO		10.7	11.8	12.2	13.1	13.4	13.4	13.5	13.5	13.6	verificar?							0
1434	47	940	1125F	ANANI BRANCO							11.8	12.2	11.8	13								0
1435	48	960	1140	TAMACORE	11	11	11.4	11.5	11.7	11.7	11.9	12	12.3	12								0
1436	48	960	1141	BREU VERMELHO	13.4	14	14.5	15	15.7	15.5	16.1	16.2	17.5	16.7								0
1437	48	960	1142	SUCUPIRA CHORONA	35	35	35	36.5	36.5	36.5	36.5	37	38.2	38	h=1.60	34			INV	61.70907698	92.82720212	1
1438	48	960	1143	TARUMA	20.2	20.5	21.7	22.2	22.3	22.8	23.6	26	26.8	24								0
1440	48	960	1145	UCUUBA VERMELHA	11.3	11.5	11.5	12	12	12	12	12	12.5	12.3								0
1441	48	960	1146	UCUUBA VERMELHA	10.6	10.6	10.6	10.8	11.1	11.3	12.1	11.8	12.3	12.5								0
1442	48	960	1147	TAPURA LISA	21	21	21.4	22.4	22.9	21.8	22.5	22.5	23.2	23.4								0
1443	48	960	1148	TAMACORE	23.8	24	24.4	24.4	24.9	25.4	25.9	26	26.6	27		29			INV	20.90194769	23.28024352	1
1445	48	960	1150	UCUUBA VERMELHA	14	14.5	14.8	15	15.3	15.5	15.6	15.6	15.8	16.2								0
1447	48	960	1152	CARDEIRO	28	29.5	30.2	31.1	32.5	33.8	34.8	35	35.8	36.1		31			INV	25.92513914	33.69157181	1
1450	48	960	1149H	LOURO AMARELO									11.2	13.2		30	j <10		INV	22.44746971	18.0388484	1
1451	48	960	1152A	UXI COCO		10.8	10.8	10.8	10.9	11	11.2	11.3	11.2	10.8	INC.							0
1452	48	960	1152H	MUIRAPIRANGA									10.3	10.4								0
1453	48	960	1153G	BREU VERMELHO										11								0
1455	49	980	1156	UCUUBA VERMELHA	11.6	12.2	12.2	12.5	13.1	13.5	13.8	14	14.6	14.8		28	j 1162		INV	14.23246593	14.39077482	1
1456	49	980	1157	UCUUBA VERMELHA	12	12	12.1	12.1	12.1	12.4	12.3	12.8	12.2	12.3								0
1457	49	980	1158	INGARANA	19.6	19.6	19.6	19.6	19.8	19.8	19.9	20.1	19.9	20	h=1.50							0
1459	49	980	1160	TAUARI	29	29	29	29.4	29.4	29.4	29.3	29.3	30.5	29.5	h=1.70	19			INV	22.69409209	26.22021388	1
1460	49	980	1161	BREU VERMELHO	15	15	15.6	16	16.3	17	17	17.3	17.6	17.8								0
1461	49	980	1162	UCUUBA VERMELHA	15.5	15.8	16	16.4	17.1	18	18.2	18.4	18.8	19								0
1462	49	980	1163	MUIRAPIRANGA FG	32.4	32.5	33	33.2	33.4	33.7	34	34.3	34.2	34.5		23	j 1158	63 em cima da 58	INV	32.75526256	45.09374984	1
1463	49	980	1164	MUIRAPIRANGA FG	14.5	15	15	15.3	15.5	15.7	15.8	15.9	16.3	16.4		25			INV	13.81712628	9.834830205	1
1465	49	980	1166	TAPURA LISA	30.7	30.7	31.4	32.1	32.1	32.4	32.3	33	32.8	33.1		24			INV	17.82025261	19.73930546	1
1466	49	980	1167	TARUMA	16	17	17.8	18	18.5	19.5	20.9	21.6	22.7	23.7		20			INV	10.57425791	6.517232105	1
1467	49	980	1168	UCUUBA VERMELHA	11	11	11	11	11	11.2	11.2	11.3	11.4	11.2								0
1468	49	980	1169	TAMACORE	42	42.3	42.5	42.7	43.8	44.2	44	44	44.9	45.4		21			INV	43.05813097	68.831463	1
1469	49	980	1170	PITOMBA DA MATA	13	13.3	13.5	13.9	14.2	14.2	14.6	14.7	15.3	12.1								0
1470	49	980	1171	UCUQUIRANA BRAVA	24.8	25	25.1	25.5	26.5	26.2	26.4	26.4	26.8	27								0
1471	49	980	1172	MUIRAPIRANGA FG	25.5	26	26	26.5	27	27.3	27.5	27.5	28.1	28.1								0
1473	49	980	1174	UCUQUIRANA BRAVA	36.3	36.3	36.3	36.6	37	37	37	37	38.5	37.5	h=1.80	18			INV	26.14067496	43.3694375	1
1474	49	980	1175	MUNGUBA	17	17.8	18.5	19.2	19.4	19.5	19.9	20	20.8	21								0
1475	49	980	1176	SERINGARANA	18.5	18.5	18.5	18.5	18.7	18.8	18.8	18.8	20.5	15	h=1.70							0
1476	49	980	1155A	BREU VERMELHO		10.8	11	11	11.2	11.3	11.2	11.3	11.6	11.2		26			INV	19.89353343	15.37586257	1
1477	49	980	1167B	BREU VERMELHO			10.2	10.5	11	11.9	11.4	12.4	12.9	13.1		22			INV	15.298113	11.76214622	1
1478	49	980	1172B	PAJURAZINHO			10.3	10.5	10.7	11	11.2	11	11.1	11								0
1479	50	1000	1177	CARDEIRO	28.5	29.6	30.2	30.5	31.1	31.6	31.5	32	32.8	33.3		16			INV	29.25433043	38.00386878	1
1480	50	1000	1178	BREU VERMELHO	15.3	15.3	15.3	15.6	16	16.3	16.4	17.2	18	18.2	h=1.62	14			INV	20.42748077	9.68842272	1
1481	50	1000	1179	UCUUBA VERMELHA	10.7	11	11.3	11.4	11.4	11.4	11.6	11.3	11.5	11.3								0
1482	50	1000	1180	SUCUUBA	18.5	18	18	18	18.1	18.2	18.1	18.1	18.6	18.1		15			INV	6.467740262	2.049418031	1
1483	50	1000	1181	UCUQUIRANA BRAVA	18.8	18.8	18.8	18.8	19.2	19	19.3	19.4	20.5	19.5	h=2.60							0
1484	50	1000	1182	CUMARURANA	23.7	25	26.2	26.8	28	28.9	29.3	29.5	30.5	31		13			INV	34.65272331	63.71582903	1
1485	50	1000	1183	ABIURANA	12.2	12.2	12.2	12.3	12.8	13.5	13.2	13.4	13.6	14.3	h=1.55							0
1487	50	1000	1185	LEITEIRA	11.7	12	12.4	12.7	12.9	13.5	13.7	13.8	14.3	15	h=1.60							0
1488	50	1000	1186	SUCUUBA	14.8	14.8	14.8	15.1	15.1	15.5	15.2	15.1	15.3	15.1	h=1.65							0
1489	50	1000	1187	CARDEIRO	17	18	19.3	20.7	21.3	22	22.6	22.8	24	25.1		12			INV	17.22709901	15.89164559	1
1490	50	1000	1188	ABIURANA	14.1	14.1	14.3	14.3	14.7	25	15.4	15.1	15.5	15.5								0
1491	50	1000	1189	UCUUBA	15	15.4	15.8	16.5	16.5	16.9	17.3	17.5	17.8	18.2	h=1.55	11			INV	15.10072834	13.36163429	1
1492	50	1000	1190	INGARANA	12.4	12.8	13	13.5	13.8	14	14.3	14.3	11.3	14.3		8			INV	11.48256292	6.681796777	1
1494	50	1000	1192	UCUUBA	13.1	13.5	13.6	13.8	14.3	14.3	14.1	14.1	14.8	14.5								0
1495	50	1000	1193	ABIURANA	15.3	15.9	16	17	17.3	17.7	18	18.1	19.7	18.9								0
1496	50	1000	1194	CARDEIRO	10.1	10.8	11	11.5	11.9	12.8	13	13.7	14.7	15.4		10	junto com 1193, 1192		INV	20.54227313	13.13301353	1
1498	50	1000	1153G	BREU VERMELHO								10.2	10.3	11	verificar?							0
1499	50	1000	1187B	MATA MATA AMARELO			10.3	10.8	10.9	10.7	10.9	10.9	11	11.2								0
1500	50	1000	1191F	BREU VERMELHO							18.4	18.6	19.9	19.5	h=1.9							0
1501	51	1020	1196	BREU VERMELHO	13.3	13.5	13.8	14.2	14.4	14.9	14.9	15.1	15.9	15.8								0
1502	51	1020	1197	BREU VERMELHO	14.2	14.5	14.5	15	15.1	15.1	15	15.4	15.3	15								0
1503	51	1020	1198	SERINGARANA	45.5	45.5	45.5	45.7	46	46	46	46	46.8	46.5	h=3.60	9			INV	36.96432949	74.41521625	1
1505	51	1020	1200	MATA MATA AMARELO	30	30	30	30.6	30.9	31.3	31.1	31.3	31.6	31.5	h=3.40	4			INV	29.11762394	43.5701246	1
1506	51	1020	1201	ROSADA BRAVA	36	36	36	36	36.3	43	42.9	43	43.4	37	h=3.60	7			INV	29.09413865	38.95020358	1
1507	51	1020	1202	TARUMA	25.1	25.3	25.5	25.9	26	26	26.2	26.2	26.5	26.5		5			INV	17.00136461	9.673934095	1
1508	51	1020	1203	MATA MATA AMARELO	17	17	17	17.7	18	18.3	19.2	19.4	20	20.8		6			INV	20.06225117	21.12394582	1
1509	51	1020	1204	UCUUBA		22	22	22.5	22.7	22.8	23.1	23.2	23.3	23.8								0
1510	51	1020	1205	AMAPA DOCE	45.3	45.3	45.3	45.3	45.7	46.3	47.2	47.2	48.8	47.8	h=2.70	2			INV	42.05854591	87.0459449	1
1511	51	1020	1206	CARAIPE	16.7	17.2	17.5	17.9	18.4	18.6	18.9	19	19.6	19.4								0
1512	51	1020	1207	TAQUARI	12.5	12.5	12.5	12.5	12.7	12.5	12.4	12	13	12.5	h=2.00							0
1513	51	1020	1208	TARUMA	11.1	11.5	11.8	11.8	11.9	11.5	11.7	11.9	13	11.7								0
1514	51	1020	1209	SERINGA VERMELHA	12.8	12.8	12.8	13	13.1	13.5	13.8	14.1	15.6	14	h=1.60	3			INV	13.57307597	7.163474349	1
1515	51	1020	1198B	ABIURANA			10.3	10.5	10.9	11	11.2	11.4	11.7	11.5								0
1516	51	1020	1205I	BREU BRANCO										10.4								0
