# Supplementary material for: Integrating high resolution drone imagery and forest inventory to distinguish canopy and understory trees and quantify their contributions to forest structure and dynamics
Source: PLoS One. 2020 Dec 10;15(12):e0243079. doi: 10.1371/journal.pone.0243079 (PMC7728260; doi:10.1371/journal.pone.0243079)
Supplement: S3 File — (TXT) [file pone.0243079.s008.txt]

Metadata

SUBPLOT = subplot number
M = meters from the plot start
TAG = tree tag number
SPECIE = specie common name
DBH96 � DBH15 = trunk diameters from 1996 � 2015 censuses
OBS = forest inventory observations
IDPOLIG = ID number of crown delineation polygons
CHECK = checking of crown delineation
TYPE = type of crown polygons (INV = forest inventory, P = palm, L = liana, <10 = trees < 10 cm dbh, CF = checking)
PERIMETER = crown polygon perimeter (meters)
AREA = crown polygon area (m2)
EXP = exposure (0 = not exposed, understory, 1 = exposed, canopy)
