# Supplementary material for: Integrating high resolution drone imagery and forest inventory to distinguish canopy and understory trees and quantify their contributions to forest structure and dynamics
Source: PLoS One. 2020 Dec 10;15(12):e0243079. doi: 10.1371/journal.pone.0243079 (PMC7728260; doi:10.1371/journal.pone.0243079)
Supplement: S5 File — (ZIP) [file pone.0243079.s010.zip]

Archive with 5 entries (5 files):
- Crown_delineation.dbf
- Crown_delineation.prj
- Crown_delineation.qpj
- Crown_delineation.shp
- Crown_delineation.shx
